# Supplementary material for: Aedes aegypti SGS1 is critical for Plasmodium gallinaceum infection of both the mosquito midgut and salivary glands
Source: Malar J. 2021 Jan 6;20:11. doi: 10.1186/s12936-020-03537-6 (PMC7787129; doi:10.1186/s12936-020-03537-6)
Supplement: Supplementary file 2 — Additional file 2: Proteomic analyses of salivary glands extract of LVP and SGS1KO mosquitos [file 12936_2020_3537_MOESM2_ESM.xlsx]

## Sheet: Summary 
			WT-1			WT-2			WT-3			SGS-1			SGS-2			SGS-3
Protein Accessions	Description	Avg. Mass	#Unique	#Peptides	Area	#Unique	#Peptides	Area	#Unique	#Peptides	Area	#Unique	#Peptides	Area	#Unique	#Peptides	Area	#Unique	#Peptides	Area
EAT38080.1	AAEL009993-PA [Aedes aegypti]	379967	630	648	16025000000	721	740	20780000000	666	682	23769000000	9	23	8322500	20	34	18360000	12	28	7118100
EAT41994.1	AAEL006424-PA [Aedes aegypti]	36895	102	102	11907000000	115	115	13211000000	101	101	16102000000	112	112	16978000000	100	100	15244000000	113	113	9114600000
EAT38081.1	AAEL009992-PA [Aedes aegypti]	380071	478	496	10394000000	455	474	10418000000	454	470	13589000000	478	492	14275000000	451	465	13742000000	438	454	8403800000
EAT41993.1	AAEL006417-PA [Aedes aegypti]	38628	70	70	8640000000	76	76	9105600000	67	67	10003000000	74	74	10275000000	67	67	10276000000	70	70	5754700000
AAL76022.1	putative serpin [Aedes aegypti]	47117	71	71	2836500000	77	77	3020700000	71	71	3596000000	75	75	3715500000	71	71	3483700000	67	67	2147500000
XP_001651000.1	venom allergen 3 [Aedes aegypti]	28897	60	60	1966600000	52	52	2041100000	59	59	3201900000	64	64	3843800000	59	59	3638400000	58	58	1856400000
XP_021711720.1	uncharacterized protein LOC110680214 [Aedes aegypti]	64636	78	78	1844800000	94	94	2086500000	80	80	2230900000	85	85	2675700000	78	78	2448700000	82	82	1344200000
ABF18017.1	putative 34 kDa family secreted salivary protein [Aedes aegypti]	35722	32	32	1723600000	38	38	2136200000	36	36	2223000000	35	35	2123300000	36	36	1885400000	36	36	1121300000
AAL76029.1	putative C-type lectin [Aedes aegypti]	17676	50	50	1305400000	53	53	1608500000	55	55	2117100000	53	53	1564000000	47	47	1477800000	42	42	545690000
XP_001651910.2	apyrase [Aedes aegypti]	62704	18	139	832410000	20	151	891770000	21	137	1585300000	20	141	1230500000	18	141	1240800000	18	127	452510000
EAT45670.1	AAEL003053-PC [Aedes aegypti]	29549	43	43	1232400000	49	49	1179200000	50	50	1573000000	41	41	1374500000	47	47	1486700000	41	41	995120000
XP_001651903.1	apyrase [Aedes aegypti]	63239	62	62	670700000	70	70	908900000	69	69	1322000000	74	74	988950000	74	74	1171600000	70	70	687520000
AAL76020.1	putative secreted protein [Aedes aegypti]	66213	58	59	731200000	63	64	1177200000	52	53	1258800000	68	69	1216600000	54	56	1118600000	54	54	674930000
EAT41911.1	AAEL006485-PA [Aedes aegypti]	37936	54	54	1176900000	73	73	1820800000	48	48	1062100000	62	62	1394700000	52	52	1257200000	53	53	677280000
sp|P50635.2|APY_AEDAE	RecName: Full=Apyrase; AltName: Full=ATP-diphosphatase; Short=ADPase; AltName: Full=ATP-diphosphohydrolase; AltName: Full=Adenosine diphosphatase; AltName: Allergen=Aed a 1; Flags: Precursor	62754	24	145	860610000	22	153	873990000	19	135	996430000	24	145	976960000	21	144	1051000000	16	125	530350000
AAX20245.1	putative 7.8 kDa acidic protein [Aedes aegypti]	10741	17	17	569940000	18	18	719670000	19	19	864150000	14	14	918980000	17	17	853090000	16	16	409400000
EAT45121.1	AAEL003601-PA [Aedes aegypti]	36193	16	30	363020000	35	35	698200000	35	35	856100000	37	37	880050000	37	37	825330000	31	31	458650000
XP_001662185.3	antichymotrypsin-2 [Aedes aegypti]	47750	112	112	4238300000	29	115	705190000	29	109	831210000	118	118	5361000000	32	110	815990000	107	107	3312600000
ABF18025.1	angiopoietin-like protein variant partial [Aedes aegypti]	33423	47	47	1800400000	20	54	797220000	16	46	810720000	20	52	730800000	16	48	674270000	15	42	413080000
EJY57838.1	AAEL009852-PB [Aedes aegypti]	13770	23	23	525470000	26	26	549420000	24	24	728020000	23	23	594700000	26	26	598520000	29	29	308760000
AAL76019.1	putative secreted protein [Aedes aegypti]	33720	12	52	265940000	14	59	268390000	13	48	481580000	15	52	350840000	17	56	329830000	14	45	112720000
EAT45023.1	AAEL003694-PA [Aedes aegypti]	97977	47	47	245380000	68	68	342580000	54	54	430950000	48	48	271240000	49	49	321310000	54	54	143650000
EAT48421.1	AAEL000556-PA [Aedes aegypti]	17314	25	25	427170000	24	24	289400000	18	18	372050000	28	28	709770000	28	28	595190000	29	29	349820000
ABM68613.1	AAEL006423-PA [Aedes aegypti]	17677	9	25	175860000	13	30	265760000	9	22	369600000	10	25	291100000	10	26	243720000	10	21	153670000
ABF18020.1	Fxa-directed anticlotting serpin-like protein [Aedes aegypti]	47393	25	51	212710000	33	63	223270000	36	58	331480000	21	49	190060000	25	48	174100000	24	44	105950000
EAT42353.1	AAEL006102-PA [Aedes aegypti]	43007	37	37	309320000	38	38	448440000	30	30	287970000	46	46	670330000	42	42	859910000	40	40	339000000
XP_001655991.1	ATP synthase subunit beta mitochondrial [Aedes aegypti]	53912	55	55	326980000	44	44	167330000	45	45	243970000	43	43	173150000	48	48	261720000	53	53	262990000
XP_001656737.2	ATP synthase subunit beta mitochondrial [Aedes aegypti]	53988	55	55	326980000	44	44	167330000	45	45	243970000	43	43	173150000	48	48	261720000	53	53	262990000
AAX54869.1	putative 16.2 kDa secreted protein [Aedes aegypti]	18128	12	12	122530000	15	15	212370000	10	10	219490000	16	16	245910000	11	11	173940000	12	12	115170000
ABF18056.1	salivary secreted protein partial [Aedes aegypti]	32503	23	23	102760000	29	29	104380000	32	32	194410000	27	27	93184000	31	31	163930000	27	27	86559000
XP_021706540.1	uncharacterized protein LOC110678229 [Aedes aegypti]	26401	11	11	78635000	10	10	115330000	9	9	190970000	11	11	184700000	11	11	195350000	12	12	110720000
ABF18169.1	putative salivary mucin 4 [Aedes aegypti]	62289	23	23	105090000	0	0	0	19	19	184900000	18	18	66952000	18	18	60170000	13	13	32817000
ABF18239.1	translation elongation factor EF-1 alpha/Tu [Aedes aegypti]	50473	29	29	196030000	29	29	215800000	25	25	165310000	27	27	100150000	30	30	218110000	27	27	148490000
JAN95038.1	putative sgs [Aedes aegypti]	187643	9	82	91622000	10	92	98931000	10	83	160930000	7	67	81896000	10	77	104770000	8	73	38958000
AAL76027.1	putative 18.6 kDa secreted protein [Aedes aegypti]	18599	18	18	138030000	17	17	88272000	18	18	154610000	26	26	294260000	17	17	164530000	18	18	113460000
AAL76033.1	putative adenosine deaminase [Aedes aegypti]	60563	13	118	60120000	14	110	65907000	14	104	147270000	13	113	108310000	14	103	124180000	16	108	54557000
XP_021712017.1	histone H2A-like [Aedes aegypti]	17935	23	26	74281000	25	28	119670000	25	28	144340000	25	28	126850000	29	29	195330000	27	30	111160000
ABF18249.1	ER protein disulfide isomerase [Aedes aegypti]	55954	37	37	127410000	32	32	102680000	32	32	126500000	36	36	185740000	35	35	178070000	34	34	79665000
XP_021693792.1	GILT-like protein 1 isoform X2 [Aedes aegypti]	24807	12	12	77571000	15	15	96954000	13	13	124410000	8	8	40831000	11	11	93949000	13	13	41696000
EAT41987.1	AAEL006406-PB [Aedes aegypti]	16750	21	29	93633000	31	43	322080000	19	25	121140000	35	43	375470000	26	34	385020000	25	32	114440000
EAT41988.1	AAEL006406-PA [Aedes aegypti]	16401	21	29	93633000	31	43	322080000	19	25	121140000	35	43	375470000	26	34	385020000	25	32	114440000
EAT41992.1	AAEL006406-PC [Aedes aegypti]	14754	21	29	93633000	31	43	322080000	19	25	121140000	35	43	375470000	26	34	385020000	25	32	114440000
EAT40089.1	AAEL008166-PA [Aedes aegypti]	44274	24	24	156700000	18	18	75378000	20	20	120940000	24	24	89532000	21	21	128880000	23	23	115570000
EAT44980.1	AAEL003734-PA [Aedes aegypti]	87334	46	46	166560000	42	42	77192000	41	41	118620000	38	38	92127000	40	40	118640000	39	39	95833000
EAT45033.2	AAEL015684-PA [Aedes aegypti]	35910	7	7	44678000	7	7	65178000	9	9	110520000	8	8	33127000	10	10	92603000	10	10	63458000
AAX54868.1	putative 14.5 kDa secreted protein [Aedes aegypti]	16940	20	28	232720000	17	29	112190000	17	23	108650000	20	28	141160000	18	26	217940000	18	25	55131000
EAT42834.1	AAEL005672-PA [Aedes aegypti]	59871	10	115	170800000	6	102	65500000	5	95	104490000	8	108	137440000	6	95	73764000	8	100	67934000
EAT45636.1	AAEL003107-PA [Aedes aegypti]	38608	15	15	43074000	16	16	23419000	20	20	104290000	15	15	51956000	15	15	26671000	16	16	34103000
XP_001657771.2	uncharacterized protein LOC5567953 [Aedes aegypti]	17688	8	24	163660000	7	24	72207000	6	19	101810000	6	21	152540000	8	24	204300000	7	18	47787000
ABF18258.1	heat shock cognate 70 [Aedes aegypti]	72287	28	34	81180000	33	40	124690000	27	33	101420000	31	37	105360000	30	36	124890000	27	33	69003000
EAT35671.1	AAEL012175-PA [Aedes aegypti]	59392	32	32	153640000	23	23	72786000	27	27	100960000	21	21	73640000	22	22	113450000	38	38	165830000
EAT35800.1	AAEL012062-PB [Aedes aegypti]	110898	35	35	76988000	33	33	45087000	42	42	98215000	22	22	16093000	38	38	75240000	66	66	460980000
ABF18037.1	ADP/ATP translocase [Aedes aegypti]	32952	21	21	60221000	16	16	35655000	29	29	89914000	13	13	23645000	25	25	96191000	33	33	181040000
EAT32919.1	AAEL014843-PA [Aedes aegypti]	81534	31	31	73748000	37	37	100390000	31	31	89087000	34	35	156850000	35	35	158260000	36	36	80827000
EAT45945.1	AAEL002851-PA [Aedes aegypti]	50119	22	31	47540000	24	31	52420000	26	35	87003000	19	26	31192000	26	36	76483000	40	52	233380000
AAK77225.1	elongation factor 2 [Aedes aegypti]	94379	33	33	40177000	43	43	96311000	38	38	84730000	45	45	125850000	39	39	104300000	33	33	52176000
EAT42704.1	AAEL005766-PA [Aedes aegypti]	39120	24	24	93808000	24	24	62119000	22	22	83917000	23	23	143110000	20	20	111510000	28	28	96052000
XP_021705132.1	basement membrane-specific heparan sulfate proteoglycan core protein isoform X3 [Aedes aegypti]	505787	61	61	38441000	48	48	25052000	82	82	83419000	24	24	4120800	61	61	49713000	72	72	44307000
AAL76026.1	putative calreticulin [Aedes aegypti]	46774	24	24	61524000	24	24	102130000	19	19	81930000	29	29	152330000	24	24	137150000	29	29	90581000
EAT36099.1	AAEL011789-PA [Aedes aegypti]	51641	28	28	138390000	24	24	69381000	19	19	78309000	24	24	73526000	23	23	83565000	21	21	50830000
EAT44921.1	AAEL003746-PA [Aedes aegypti]	51849	20	20	72683000	19	19	55715000	17	17	78133000	17	17	65215000	17	17	69371000	21	21	38701000
ABF18055.1	salivary secreted peptide [Aedes aegypti]	17936	4	9	13814000	11	11	61000000	15	15	78008000	8	8	45758000	4	11	28506000	9	9	26181000
EAT48216.1	AAEL000749-PA [Aedes aegypti]	33383	0	0	0	3	37	8201300	4	34	70763000	3	35	36344000	4	36	49052000	2	29	8478200
ABF18332.1	heat shock cognate 70 [Aedes aegypti]	71148	31	37	65031000	31	38	74372000	27	33	69849000	38	44	214350000	37	43	135940000	34	40	97664000
AAY81972.1	actin 5 [Aedes aegypti]	41822	14	45	76262000	17	38	86353000	12	28	67499000	16	37	81118000	12	34	104080000	33	33	287970000
EAT32846.1	AAEL014913-PA [Aedes aegypti]	57457	23	23	56160000	26	26	50848000	23	23	66259000	26	26	85004000	25	25	84221000	30	30	67088000
EAT34979.1	AAEL012827-PA [Aedes aegypti]	91129	38	38	49848000	39	39	73561000	35	35	65060000	35	35	60201000	35	35	85008000	32	32	44911000
EAT47728.1	AAEL001194-PA [Aedes aegypti]	265054	47	47	17996000	67	67	54575000	68	68	61758000	86	86	114510000	63	63	53783000	71	71	56007000
EJY57585.1	AAEL016984-PB [Aedes aegypti]	35441	28	28	162270000	24	24	86945000	16	16	61262000	14	14	37873000	23	23	99967000	28	28	115400000
XP_021697332.1	arginine kinase isoform X1 [Aedes aegypti]	67118	23	23	76591000	22	22	47895000	27	27	60584000	24	24	52340000	0	0	0	0	0	0
XP_021697335.1	arginine kinase isoform X4 [Aedes aegypti]	43771	0	0	0	22	22	47895000	27	27	60584000	24	24	52340000	25	25	66237000	31	31	136630000
XP_001652301.1	14-3-3 protein zeta isoform X1 [Aedes aegypti]	28228	12	15	44486000	12	15	53415000	9	12	57913000	15	18	65274000	11	14	66124000	13	16	85257000
EAT46535.1	AAEL002309-PA [Aedes aegypti]	24895	15	15	73164000	14	14	59507000	16	16	56929000	16	16	63512000	13	13	55396000	11	11	27095000
CBF95613.1	unnamed protein product [Aedes aegypti]	132201	30	30	49084000	33	33	32952000	36	36	56518000	45	45	56345000	36	36	53455000	40	40	33315000
sp|O16109.2|VATA_AEDAE	RecName: Full=V-type proton ATPase catalytic subunit A; Short=V-ATPase subunit A; AltName: Full=V-ATPase 69 kDa subunit; AltName: Full=Vacuolar proton pump subunit alpha	68229	27	27	38330000	25	25	52437000	27	27	54046000	29	29	36940000	26	26	48925000	33	33	48662000
ABF18061.1	short salivary D7 protein [Aedes aegypti]	18597	12	12	75768000	13	13	66339000	10	10	51311000	8	8	20317000	11	11	96462000	10	10	39252000
XP_001660690.2	30 kDa salivary gland allergen Aed a 3-like [Aedes aegypti]	23956	31	31	3061500000	10	34	57011000	6	25	50561000	28	28	3622900000	8	25	47625000	28	28	1842400000
EAT34850.1	AAEL012944-PB [Aedes aegypti]	21051	5	5	26217000	6	6	46657000	6	6	49545000	6	6	44854000	4	4	45608000	5	5	32863000
EAT32709.1	AAEL015065-PA [Aedes aegypti]	277959	60	60	34666000	52	52	24256000	54	54	48897000	74	74	58456000	65	65	49124000	82	82	55790000
XP_021693915.1	electron transfer flavoprotein subunit beta [Aedes aegypti]	27452	6	6	3347300	7	7	4250000	4	4	48415000	4	4	2705800	8	8	41878000	8	8	4657400
EAT36139.1	AAEL011758-PA [Aedes aegypti]	22311	5	5	22086000	7	7	39609000	7	7	45884000	8	8	39564000	8	8	34483000	11	11	32638000
ABF18352.1	farnesoic acid O-methyl transferase-like protein [Aedes aegypti]	15353	7	7	31763000	8	8	55057000	6	6	43253000	9	9	67119000	6	6	59705000	7	7	65043000
XP_001657268.1	histone H3 [Aedes aegypti]	15388	2	5	2401600	2	7	2617000	1	6	42879000	2	7	9879400	2	4	21543000	2	4	1554100
XP_021712908.1	venom allergen 5-like [Aedes aegypti]	29640	10	10	19011000	14	14	31681000	14	14	42674000	15	15	69188000	17	17	89520000	12	12	47105000
EAT40344.1	AAEL007915-PA [Aedes aegypti]	69067	27	27	37317000	29	29	43082000	22	22	41648000	23	23	37555000	25	25	50383000	19	19	26433000
XP_001652254.1	delta-1-pyrroline-5-carboxylate synthase [Aedes aegypti]	86959	30	30	40135000	26	26	23461000	33	33	41073000	21	21	44111000	25	25	22608000	29	29	22325000
AAL76016.1	putative 56.5 kDa secreted protein [Aedes aegypti]	58292	20	20	22915000	12	12	13039000	18	18	40302000	28	28	72336000	16	16	25691000	15	15	9491500
EAT48250.1	AAEL000703-PA [Aedes aegypti]	96956	17	17	15545000	14	14	8979500	22	22	38878000	26	26	36469000	21	21	29227000	27	27	29719000
EAT45917.1	AAEL002834-PB [Aedes aegypti]	61115	23	23	36500000	27	27	44493000	22	22	37764000	30	30	51381000	28	28	59851000	22	22	21839000
ABF18138.1	mitochondrial cytochrome c [Aedes aegypti]	11761	11	11	39975000	6	6	16655000	7	7	37366000	9	9	21832000	8	8	28940000	9	9	35649000
EAT44101.1	AAEL004509-PA [Aedes aegypti]	34654	18	18	28160000	13	13	21325000	15	15	36781000	19	19	48594000	17	17	37142000	13	13	15611000
XP_001655016.1	60S acidic ribosomal protein P0 [Aedes aegypti]	33833	14	14	29428000	16	16	42756000	16	16	36566000	17	17	42181000	18	18	35984000	15	15	31031000
ABF18030.1	putative salivary mucin 2 [Aedes aegypti]	31578	1	6	4916700	2	11	13959000	2	10	35771000	2	11	38279000	2	10	49360000	2	13	18024000
EAT43894.1	AAEL004699-PA [Aedes aegypti]	112037	20	20	27863000	23	23	26655000	23	23	35384000	24	24	42613000	20	20	38948000	20	20	29348000
XP_001655586.1	triosephosphate isomerase [Aedes aegypti]	26322	19	19	45810000	16	16	32076000	16	16	34584000	18	18	33964000	19	19	65051000	19	19	27160000
XP_021703285.1	uncharacterized protein LOC5576894 [Aedes aegypti]	115090	11	11	24805000	14	14	30664000	18	18	34515000	22	22	47213000	14	14	26904000	11	11	17000000
XP_021702576.1	myosin heavy chain muscle [Aedes aegypti]	221462	95	95	396100000	0	0	0	47	48	32023000	1	1	85401	69	69	104430000	0	0	0
XP_021696841.1	cytochrome b-c1 complex subunit 2 mitochondrial [Aedes aegypti]	45521	20	20	27395000	18	18	10566000	22	22	30938000	13	13	11560000	22	22	35651000	25	25	42534000
EAT43098.1	AAEL005435-PA [Aedes aegypti]	52249	15	15	31630000	9	9	13368000	14	14	30444000	14	14	19484000	15	15	38430000	22	22	41899000
ABF18029.1	putative salivary mucin [Aedes aegypti]	31663	3	8	31706000	3	12	21891000	2	10	30347000	2	11	27226000	2	10	33955000	3	14	14912000
EAT47998.1	AAEL000951-PB [Aedes aegypti]	22225	10	10	23422000	12	12	23652000	11	12	30332000	11	12	38068000	12	12	34755000	10	10	12257000
EAT33155.1	AAEL014583-PA [Aedes aegypti]	11344	10	10	21708000	8	8	50906000	10	10	30268000	11	11	39901000	12	12	34041000	11	11	23351000
AAD27666.1	vacuolar ATPase B subunit [Aedes aegypti]	55216	20	20	21248000	27	27	38165000	19	19	30074000	24	24	32554000	20	20	45126000	29	29	42729000
ABF18080.1	60S acidic ribosomal protein P1 [Aedes aegypti]	11479	9	9	24167000	7	7	31452000	7	7	28399000	9	9	39572000	8	8	37267000	7	7	25787000
CBF79241.1	unnamed protein product [Aedes aegypti]	66683	28	28	70669000	10	29	11453000	12	32	27734000	49	49	232340000	31	31	85319000	31	31	64456000
EAT32393.1	AAEL015450-PA [Aedes aegypti]	14443	5	5	20674000	6	6	9011800	6	6	27044000	4	4	37014000	6	6	24926000	6	6	16115000
EAT32383.1	AAEL015464-PA [Aedes aegypti]	21975	3	3	17307000	3	3	17543000	3	3	26702000	3	3	17465000	3	3	19306000	2	2	9732200
XP_001659196.2	protein disulfide-isomerase A3 [Aedes aegypti]	55188	16	16	32398000	19	19	34151000	18	18	26636000	19	19	30450000	20	20	32645000	20	20	21543000
EAT48729.1	AAEL000293-PA [Aedes aegypti]	103378	28	28	23228000	23	23	18794000	22	22	24659000	31	31	34451000	25	25	32952000	24	24	15357000
AAL76014.1	putative lysozyme [Aedes aegypti]	15918	6	6	22089000	6	6	11330000	6	6	24364000	9	9	72562000	6	6	29237000	7	7	19783000
EAT36825.1	AAEL011116-PA [Aedes aegypti]	29455	10	13	16753000	9	12	22159000	11	14	24274000	13	16	26780000	11	14	25452000	16	19	55792000
XP_021696014.1	dolichyl-diphosphooligosaccharide--protein glycosyltransferase subunit 2 [Aedes aegypti]	68106	13	13	16017000	15	15	15634000	16	16	23645000	11	11	6626400	16	16	28926000	17	17	18632000
EAT44795.1	AAEL003872-PA [Aedes aegypti]	19602	8	8	17745000	10	10	24505000	7	7	23571000	9	9	20129000	11	11	24227000	9	9	17246000
EAT38206.1	AAEL009872-PA [Aedes aegypti]	59521	13	13	19322000	11	11	10794000	13	13	23233000	13	13	20061000	13	13	17674000	14	14	20402000
EAT45022.1	AAEL003655-PA [Aedes aegypti]	185470	3	76	13815000	3	85	16765000	2	75	23184000	3	63	14743000	2	69	17530000	1	66	7986200
XP_021708504.1	LOW QUALITY PROTEIN: spectrin beta chain [Aedes aegypti]	276430	49	49	23273000	37	37	20130000	42	42	22598000	44	44	29205000	40	40	28705000	61	61	50213000
XP_001661764.1	60 kDa heat shock protein mitochondrial [Aedes aegypti]	60794	21	21	20401000	23	23	17156000	22	22	22560000	20	20	32498000	23	23	27884000	21	21	33655000
EAT40153.1	AAEL008083-PA [Aedes aegypti]	39947	12	12	14476000	15	15	20146000	9	9	22282000	16	16	22253000	14	14	26222000	14	14	10852000
XP_001663442.1	peptidyl-prolyl cis-trans isomerase 5 [Aedes aegypti]	21448	8	8	19604000	7	7	19423000	7	7	21668000	11	11	32911000	10	10	37109000	10	10	21821000
EAT37898.1	AAEL010168-PA [Aedes aegypti]	29874	5	5	6094000	6	6	7638200	10	10	21527000	7	7	8597400	8	8	22383000	8	8	11753000
CAY37395.1	unnamed protein product [Aedes aegypti]	67934	17	17	14861000	24	24	23721000	18	18	21289000	14	14	10853000	14	14	13502000	17	17	11592000
ABF18174.1	putative 14.5 kDa salivary protein [Aedes aegypti]	17050	6	6	70577000	4	4	115420000	3	3	21069000	0	0	0	0	0	0	0	0	0
EAT41631.1	AAEL006719-PA [Aedes aegypti]	80891	10	58	46392000	4	28	4590700	6	32	20895000	6	42	19300000	4	39	22335000	7	42	16251000
XP_021703496.1	uncharacterized protein LOC5575557 [Aedes aegypti]	25254	8	8	8116800	9	9	14682000	11	11	20625000	3	3	1889400	11	11	16159000	12	12	13965000
AAC31158.1	FXa-directed anticoagulant precursor [Aedes aegypti]	47771	20	46	58181000	22	52	36271000	4	26	19885000	15	43	48628000	13	36	31236000	1	21	1122700
EAT42987.1	AAEL005515-PF [Aedes aegypti]	34726	10	10	13874000	12	12	17491000	10	10	19774000	10	10	23691000	10	10	20261000	12	12	16217000
EAT42988.1	AAEL005515-PG [Aedes aegypti]	32237	10	10	13874000	12	12	17491000	10	10	19774000	10	10	23691000	10	10	20261000	12	12	16217000
EAT42991.1	AAEL005515-PA [Aedes aegypti]	29846	10	10	13874000	12	12	17491000	10	10	19774000	10	10	23691000	10	10	20261000	12	12	16217000
XP_021694536.1	RNA-binding protein squid isoform X2 [Aedes aegypti]	32334	10	10	13874000	12	12	17491000	10	10	19774000	10	10	23691000	10	10	20261000	12	12	16217000
ABF18453.1	mitochondrial medium-chain acyl-CoA dehydrogenase [Aedes aegypti]	45690	15	15	11696000	13	13	11019000	15	15	18586000	14	14	16592000	14	14	13564000	14	14	11185000
EJY57354.1	AAEL001061-PB [Aedes aegypti]	23793	3	3	1054600	9	9	11444000	9	9	18564000	11	13	11230000	8	8	9693900	10	10	7215200
EAT44551.1	AAEL004088-PD [Aedes aegypti]	35504	10	10	12415000	7	7	13576000	11	11	18419000	13	13	25349000	11	11	20996000	12	12	15558000
XP_001648461.1	aldose reductase isoform X1 [Aedes aegypti]	35574	0	0	0	7	7	13576000	11	11	18419000	13	13	25349000	11	11	20996000	12	12	15558000
EAT41427.1	AAEL006928-PA [Aedes aegypti]	53660	19	19	27812000	15	15	17541000	14	14	18402000	18	18	23747000	17	17	28565000	19	19	28938000
AAZ14892.1	ribosomal protein S3 [Aedes aegypti]	26909	10	10	12464000	9	9	15096000	7	7	18340000	11	11	16390000	12	12	30007000	12	12	22270000
EAT42375.1	AAEL006070-PA [Aedes aegypti]	28556	11	11	27836000	13	13	18154000	9	9	18278000	9	9	18219000	8	8	26776000	10	10	21279000
XP_001656254.2	60S ribosomal protein L15 [Aedes aegypti]	24173	4	4	9720400	3	3	6401400	4	4	17954000	5	5	9266900	4	4	14962000	4	4	9682700
EAT37557.1	AAEL010464-PA [Aedes aegypti]	61034	20	20	24565000	13	13	14031000	15	15	17545000	18	18	22728000	18	18	25583000	17	17	25895000
EAT38624.1	AAEL009496-PA [Aedes aegypti]	22106	10	10	5730800	11	11	11253000	10	10	17467000	8	8	6556600	11	11	18012000	10	10	13390000
XP_021707150.1	apolipophorins [Aedes aegypti]	369827	43	43	30661000	61	61	77128000	33	33	17247000	53	53	80322000	57	57	72897000	74	74	74836000
ABF18038.1	ribosomal protein S5 [Aedes aegypti]	24636	8	8	12553000	7	7	13359000	8	8	17129000	10	10	15917000	11	11	21893000	6	6	13646000
JAN95304.1	putative nadp-dependent isocitrate dehydrogenase [Aedes aegypti]	50159	12	15	6917500	10	13	5511800	13	16	17064000	10	13	6066300	14	17	9462200	10	13	7509800
EAT47334.1	AAEL001593-PC [Aedes aegypti]	38178	21	21	37722000	14	14	14342000	17	17	16829000	21	21	25721000	22	22	33577000	21	21	20625000
EAT38005.1	AAEL010065-PA [Aedes aegypti]	47666	16	16	15249000	20	20	27495000	19	19	16754000	16	16	19598000	18	18	21773000	16	16	15426000
ABF18075.1	activated protein kinase C receptor [Aedes aegypti]	34891	9	9	11031000	7	7	6528900	10	10	16708000	8	8	8116900	12	12	15909000	11	11	11131000
sp|Q1HQU2.1|RL5_AEDAE	RecName: Full=60S ribosomal protein L5	34048	10	10	12500000	8	8	9696300	7	7	16423000	11	11	24705000	11	11	14901000	9	9	8688200
EAT37381.1	AAEL010608-PA partial [Aedes aegypti]	72054	15	15	43878000	12	12	7806800	10	10	16391000	10	10	8774800	12	12	16459000	21	21	16482000
ABF18068.1	40S ribosomal protein S8 [Aedes aegypti]	23416	6	6	6534500	6	6	8645100	6	6	16197000	3	3	2172700	7	7	16612000	9	9	12950000
EAT34894.1	AAEL012904-PA [Aedes aegypti]	49885	16	16	7959800	18	18	11594000	16	16	16077000	22	22	19261000	20	20	21431000	22	22	23528000
ABF18134.1	60S ribosomal protein L10A [Aedes aegypti]	24610	7	7	7575700	8	8	12952000	8	8	15393000	8	8	8865100	8	8	17810000	6	6	7590400
ABF18265.1	60S ribosomal protein L18 partial [Aedes aegypti]	22037	3	3	4947000	3	3	7200900	4	4	14801000	5	5	8865800	5	5	16550000	3	3	9993300
EAT46939.1	AAEL001887-PA [Aedes aegypti]	44672	9	9	9026300	11	11	11692000	10	10	14768000	16	16	26512000	16	16	27165000	11	11	17997000
XP_001654680.1	transitional endoplasmic reticulum ATPase TER94 [Aedes aegypti]	88806	17	17	10169000	19	19	12609000	18	18	14709000	17	17	8191900	18	18	16337000	19	19	11004000
ABF18389.1	phosphatidylethanolamine-binding protein [Aedes aegypti]	23213	10	10	19129000	8	8	16062000	7	7	14624000	9	9	31402000	9	9	29376000	9	9	17165000
XP_021708362.1	60S ribosomal protein L3 [Aedes aegypti]	46782	6	6	4809100	10	10	5470200	11	11	14408000	12	12	8658100	12	12	17512000	11	11	9743500
EAT43396.1	AAEL005170-PA [Aedes aegypti]	46498	5	5	17199000	2	2	3860800	7	7	14242000	4	4	3783200	6	6	13046000	8	8	26180000
AAA29350.1	aspartic protease [Aedes aegypti]	41806	9	9	12168000	11	11	15681000	7	7	14074000	10	10	21928000	11	11	22255000	11	11	12157000
ABF18348.1	mitochondrial phosphate carrier protein [Aedes aegypti]	38296	8	8	7782700	10	10	7914800	17	17	13842000	7	7	4866700	16	16	15051000	19	19	16471000
EAT44176.1	AAEL004423-PB [Aedes aegypti]	19557	5	5	7959100	4	4	4596400	6	6	13831000	5	5	5708100	5	5	15570000	7	7	17233000
XP_001650058.1	cytochrome c oxidase subunit 5A mitochondrial [Aedes aegypti]	16974	8	8	26494000	9	9	14877000	8	8	13820000	9	9	17667000	10	10	34497000	15	15	41341000
EAT35231.1	AAEL012585-PB [Aedes aegypti]	30338	6	6	4657300	8	8	8741500	12	12	13756000	10	10	12112000	13	13	20125000	8	8	11329000
EAT36007.1	AAEL011871-PA [Aedes aegypti]	33191	8	8	8970200	8	8	4189500	9	9	13722000	4	4	2817500	8	8	15182000	13	13	18422000
EAT41205.1	AAEL007135-PA [Aedes aegypti]	20703	9	9	15839000	7	7	14468000	9	9	13651000	8	8	7958200	9	9	14904000	9	9	16799000
AAK95365.1	phosphoglycerate kinase [Aedes aegypti]	43726	24	24	34731000	15	15	12416000	14	14	13332000	16	16	23487000	18	18	31619000	24	24	33733000
ABF18317.1	phosphoglycerate dehydrogenase [Aedes aegypti]	35387	9	9	11361000	8	8	6635000	10	10	13262000	13	13	31805000	10	10	11800000	9	9	9835800
XP_021701092.1	ATP-citrate synthase isoform X3 [Aedes aegypti]	119236	22	22	7283800	18	18	7685200	20	20	13236000	19	19	12291000	20	20	10367000	20	20	10399000
EAT37812.1	AAEL010235-PA [Aedes aegypti]	29155	3	31	1223100	5	33	4114800	10	36	12807000	6	38	18238000	8	36	13854000	25	57	11568000
EAT40580.1	AAEL007707-PA [Aedes aegypti]	36264	9	9	4544400	11	11	10694000	14	14	12763000	18	18	21971000	12	12	14993000	16	16	14745000
XP_021704013.1	malate dehydrogenase cytoplasmic isoform X2 [Aedes aegypti]	35684	9	9	4544400	11	11	10694000	14	14	12763000	18	18	21971000	12	12	14993000	16	16	14745000
XP_001659192.2	myosin heavy chain non-muscle [Aedes aegypti]	227028	31	31	13056000	28	28	11084000	28	29	12639000	24	24	18468000	26	26	23507000	28	28	14491000
EAT47096.1	AAEL001759-PA [Aedes aegypti]	22799	4	4	3125400	5	5	6408300	8	8	12632000	8	8	6793900	7	7	14570000	7	7	10999000
AAV48760.1	cytochrome oxidase subunit II partial (mitochondrion) [Aedes aegypti]	23371	3	3	2853600	2	2	4276400	3	3	12507000	1	1	4937300	3	3	9812000	5	5	6453200
ABF18295.1	60S ribosomal protein L2/L8 [Aedes aegypti]	28632	5	5	3208500	6	6	4359600	6	6	12412000	5	5	3600000	5	5	7112600	5	5	3604900
XP_021710116.1	clathrin heavy chain isoform X2 [Aedes aegypti]	191535	28	28	12758000	31	31	12551000	28	28	12228000	39	39	18664000	36	36	22767000	44	44	26065000
EAT37297.1	AAEL010697-PA [Aedes aegypti]	41625	8	8	5586300	10	10	4646400	10	10	12125000	10	10	7735100	9	9	8320500	10	10	2913500
XP_021695260.1	chloride intracellular channel exc-4 isoform X3 [Aedes aegypti]	29650	5	5	3204600	10	10	12610000	7	7	11950000	6	6	8653400	7	7	5680600	5	5	2997900
XP_001652828.1	60S ribosomal protein L9 [Aedes aegypti]	21437	5	5	3285800	6	6	6467300	6	6	11927000	4	4	5129300	8	8	16112000	7	7	9246200
EAT42283.1	AAEL006158-PA [Aedes aegypti]	15328	2	5	1801300	3	8	3201900	1	6	11883000	3	8	4959000	1	3	10094000	2	4	1178600
EAT34400.1	AAEL013359-PB [Aedes aegypti]	45558	9	9	90697000	12	13	8742200	15	16	11857000	15	15	14027000	9	9	9982500	13	14	8258900
XP_001653462.1	sarcoplasmic calcium-binding protein 1 [Aedes aegypti]	21910	12	12	37579000	4	4	3292500	6	6	11568000	8	8	5050600	12	12	34520000	10	10	32729000
ABF18438.1	olygosaccharyltransferase alpha subunit [Aedes aegypti]	52252	4	4	5983000	4	4	6136300	6	6	11184000	5	5	4663400	6	6	12795000	5	5	6447200
ABM68579.1	AAEL002534-PA [Aedes aegypti]	25440	4	4	5438700	4	4	5128000	5	5	11026000	5	5	9031300	6	6	14501000	5	5	6178500
EAT35834.1	AAEL012035-PA [Aedes aegypti]	25686	11	11	12748000	9	9	14163000	7	7	10965000	10	10	9820400	9	9	12234000	10	10	11088000
XP_001657084.1	small glutamine-rich tetratricopeptide repeat-containing protein beta [Aedes aegypti]	35959	8	8	10791000	8	8	13317000	8	8	10832000	8	8	14289000	11	11	14212000	8	8	7242300
XP_021711366.1	uncharacterized protein LOC5566701 isoform X2 [Aedes aegypti]	20029	7	7	7709700	5	5	8315500	5	5	10667000	8	8	6176300	6	6	9621800	5	5	6257800
ABF18244.1	FKBP-type peptidyl-prolyl cis-trans isomerase [Aedes aegypti]	11539	5	5	7100100	5	5	8261700	5	5	10611000	5	5	13809000	5	5	11405000	6	6	9056100
EAT40054.1	AAEL008188-PA [Aedes aegypti]	30229	3	3	3095400	3	3	4574800	6	6	10574000	5	5	8078300	7	7	12068000	6	6	7971000
EAT46676.1	AAEL002174-PA [Aedes aegypti]	49445	10	10	5707000	10	10	3457800	11	11	10533000	7	7	1331800	13	13	11628000	12	12	7059800
XP_001661570.1	elongation factor 1-gamma [Aedes aegypti]	48940	14	14	8420100	16	16	9885200	15	15	10518000	16	16	11663000	12	12	11051000	12	12	6990200
XP_021706629.1	6-phosphogluconate dehydrogenase decarboxylating [Aedes aegypti]	53069	4	4	2786300	8	8	6979000	6	6	10475000	10	10	15023000	10	10	14499000	12	12	9860000
EAT46539.1	AAEL002296-PA [Aedes aegypti]	50752	12	12	4564000	7	7	3775300	9	9	10459000	10	10	3735300	9	9	5945000	6	6	3898900
XP_011493765.2	serine protease inhibitor 28Dc isoform X7 [Aedes aegypti]	60429	14	14	4870400	14	14	10456000	11	11	10384000	16	16	8077900	14	14	10565000	13	13	4474200
EAT42717.1	AAEL005790-PA [Aedes aegypti]	72184	6	8	2940200	11	11	3929100	16	16	10238000	18	19	11492000	16	17	8868500	21	23	11537000
XP_011493072.1	sodium/potassium-transporting ATPase subunit beta-2 isoform X1 [Aedes aegypti]	37701	9	9	4342900	6	6	4617000	10	10	10132000	2	2	533240	6	7	5968500	15	16	15321000
ABF18470.1	salivary alkaline phosphatase [Aedes aegypti]	61558	8	8	4020800	13	13	9348600	15	15	10070000	5	5	1212100	11	11	8785700	6	6	3350600
EAT42473.1	AAEL005997-PA [Aedes aegypti]	14803	5	5	6828200	5	5	7861600	4	4	9847000	5	5	6891400	4	4	4905800	6	6	7430400
XP_021695708.1	60S ribosomal protein L19 [Aedes aegypti]	24171	4	4	2424400	4	4	8830400	5	5	9844100	2	2	3506100	4	4	7585100	1	1	2212100
EJY57847.1	AAEL017263-PA [Aedes aegypti]	103682	19	19	7422800	22	22	12423000	18	18	9718100	22	22	8965800	21	21	13255000	18	18	5917200
XP_021695404.1	V-type proton ATPase subunit C isoform X2 [Aedes aegypti]	44252	14	14	10011000	14	14	11151000	13	13	9588600	15	15	14167000	13	13	15553000	10	10	7292900
XP_001655960.1	tropomyosin-1 isoforms 9A/A/B isoform X33 [Aedes aegypti]	29450	0	0	0	5	5	6253100	5	5	9490200	4	4	6049900	0	0	0	8	8	9313300
XP_021707377.1	tropomyosin-1 isoforms 9A/A/B isoform X26 [Aedes aegypti]	45881	3	8	1830200	5	5	6253100	5	5	9490200	4	4	6049900	0	0	0	8	8	9313300
XP_021707384.1	tropomyosin isoform X31 [Aedes aegypti]	32716	3	8	8722500	0	0	0	5	5	9490200	4	4	6049900	1	5	243800	0	0	0
EAT47301.1	AAEL001588-PA [Aedes aegypti]	53495	9	9	3463300	14	14	6317400	13	13	9388700	13	13	11660000	13	13	10676000	14	14	5815000
EAT43137.1	AAEL005422-PA [Aedes aegypti]	63275	22	22	28000000	8	8	4555200	13	13	9344200	15	15	11712000	13	13	9903000	32	32	50181000
EAT41889.1	AAEL006516-PA [Aedes aegypti]	54789	12	12	7662700	11	11	7881100	8	8	9257200	13	13	10123000	10	10	8754000	9	9	6724300
ABF18273.1	putative 41 kDa salivary secreted protein [Aedes aegypti]	43046	8	8	4846200	6	6	2262800	9	9	9112400	15	15	12901000	10	10	12983000	13	13	14242000
EAT47221.1	AAEL001668-PA [Aedes aegypti]	46621	13	13	9207600	10	10	5039500	10	10	9110300	15	15	12863000	8	8	8715800	13	13	16741000
XP_001650303.1	ras-related protein Rab-1A [Aedes aegypti]	22808	5	5	8386600	6	6	8695900	6	6	9029300	6	6	10968000	8	8	17045000	6	7	7888100
ABE72970.1	cathepsin L [Aedes aegypti]	37996	4	4	5795600	7	7	8967700	5	5	9007000	14	14	29174000	7	7	19612000	7	7	9351900
XP_021700286.1	uncharacterized protein LOC110676505 [Aedes aegypti]	394104	2	2	389040	2	2	9582700	1	1	8983300	1	1	755010	3	3	11143000	3	3	423790
EAT44852.1	AAEL003835-PC [Aedes aegypti]	17581	5	5	5877100	10	10	14640000	6	6	8900600	4	4	7462700	8	8	12403000	11	11	8841800
EAT35514.1	AAEL012326-PA [Aedes aegypti]	16811	4	4	2614200	4	4	3596700	8	8	8886500	8	8	11714000	5	5	6878600	11	11	27876000
EJY57423.1	AAEL002504-PB [Aedes aegypti]	16973	11	11	24802000	6	6	17753000	5	5	8879300	5	5	13012000	7	7	20660000	11	11	22684000
ABF18071.1	40S ribosomal protein S15/S22 [Aedes aegypti]	14772	3	3	3286700	3	3	5601500	4	4	8763400	3	3	4825600	3	3	8085300	4	4	8341700
EAT44797.1	AAEL003873-PB [Aedes aegypti]	81269	16	16	9185600	8	8	2888300	13	13	8715800	12	12	6215000	14	14	13991000	14	14	12195000
AAL76024.1	putative secreted protein [Aedes aegypti]	28384	5	5	9425800	4	4	2503100	5	5	8509700	13	13	46310000	13	13	34079000	9	9	18873000
XP_021695726.1	flotillin-1 isoform X2 [Aedes aegypti]	47161	1	1	97963	0	0	0	2	2	8355400	0	0	0	0	0	0	0	0	0
EAT39422.1	AAEL008773-PA [Aedes aegypti]	411933	26	26	4724700	18	18	4840200	35	35	8190500	28	28	6752100	25	25	5612000	17	17	3436600
AAV69399.1	40S ribosomal protein S13 [Aedes aegypti]	17185	2	2	534880	2	2	657780	4	4	8182100	1	1	401980	4	4	9607500	3	3	2369800
EAT45913.1	AAEL002841-PA [Aedes aegypti]	33342	5	5	2562500	6	6	5363600	7	7	8156000	9	9	13789000	6	6	7172000	6	6	5819700
sp|Q9NHW7.2|AQP_AEDAE	RecName: Full=Aquaporin AQPAe.a	26093	2	2	11357000	1	1	6279800	1	1	8122400	1	1	2483200	2	2	13169000	4	4	9794200
AAX84650.2	40S ribosomal protein S17 [Aedes aegypti]	15250	2	2	579240	2	2	4995000	3	3	8111700	5	5	6803800	2	2	8048100	4	4	6990800
EAT34395.1	AAEL013353-PB [Aedes aegypti]	13717	5	5	8820600	6	6	11297000	4	4	8074500	4	4	8071800	4	4	8135300	5	5	6605000
EAT43846.1	AAEL004739-PA [Aedes aegypti]	69051	8	8	4752200	8	8	3815900	9	9	8040700	16	16	12189000	11	11	6343600	8	8	3749700
XP_021697105.1	2-oxoglutarate dehydrogenase mitochondrial isoform X3 [Aedes aegypti]	119279	16	16	15549000	12	12	5300300	13	13	7996400	12	12	5530500	19	19	13661000	19	19	15942000
ABF18261.1	polyadenylate-binding protein [Aedes aegypti]	69723	5	5	3503200	10	10	8353000	8	8	7895200	10	10	10289000	11	11	11455000	7	7	5362300
EAT44686.1	AAEL003957-PC [Aedes aegypti]	17105	3	3	6051300	2	2	2680200	4	4	7842300	3	3	8749300	4	4	10209000	5	5	12020000
ABF18367.1	60S ribosomal protein 15.5kD/SNU13 [Aedes aegypti]	14064	5	5	6872600	2	2	2256700	5	5	7840200	4	4	6117800	3	3	3493800	3	3	3899500
XP_001660544.1	60S ribosomal protein L4 [Aedes aegypti]	48937	6	6	6554600	10	10	10157000	7	7	7825900	10	10	12523000	9	9	23234000	4	4	2417800
CBV09738.1	unnamed protein product [Aedes aegypti]	47262	7	7	884080	4	4	3177100	10	10	7815500	8	8	6877500	10	10	10842000	12	12	9425800
XP_001658262.2	uncharacterized protein LOC5568940 isoform X2 [Aedes aegypti]	31720	4	4	1671900	3	3	1018500	5	5	7699800	5	5	4377200	4	4	1181900	4	4	3670800
JAN95372.1	putative long chain fatty acid acyl-coa ligase partial [Aedes aegypti]	60242	12	12	4896500	13	13	6424100	15	15	7643400	12	12	5057400	13	13	4978800	7	7	1603700
EAT46000.1	AAEL002764-PA [Aedes aegypti]	51971	5	5	8933800	4	4	3376700	6	6	7631500	5	5	7613400	6	6	9310700	9	9	10671000
EAT48553.1	AAEL000454-PA [Aedes aegypti]	43612	13	13	13203000	8	8	4609000	10	10	7464800	6	6	1342000	10	10	10117000	10	10	15103000
ABF18083.1	signal peptidase complex subunit SPC25 [Aedes aegypti]	21737	5	5	4683000	4	4	7399300	3	3	7441500	2	2	2995700	3	3	10276000	2	2	5728000
EAT47850.1	AAEL001091-PA [Aedes aegypti]	72027	25	27	21779000	13	13	3306200	13	13	7421100	13	14	7327800	14	15	7993100	26	28	21035000
XP_001653877.1	pyridoxal kinase [Aedes aegypti]	33773	3	3	2340900	7	7	3777000	8	8	7408000	9	9	7093900	9	9	4836100	6	6	2679800
EAT45313.1	AAEL003427-PA [Aedes aegypti]	16749	4	4	4277300	5	5	5369100	3	3	7365300	5	5	5528500	7	7	11931000	4	4	6447700
EAT38474.1	AAEL009637-PA [Aedes aegypti]	37447	5	5	7946000	6	6	14593000	6	6	7346000	5	5	5250500	5	5	7993700	6	6	8245800
EAT44269.1	AAEL004338-PA [Aedes aegypti]	38508	8	8	9267300	8	8	7373200	9	9	7308200	9	9	5409000	10	10	9518700	12	12	11258000
XP_021712582.1	LOW QUALITY PROTEIN: translocon-associated protein subunit alpha-like [Aedes aegypti]	31887	5	5	1987900	7	7	4723300	4	4	7300400	3	3	3038700	5	5	8812100	6	6	5501100
XP_021709293.1	fasciclin-3 isoform X2 [Aedes aegypti]	39809	7	7	3549800	6	6	3791900	4	4	7299000	4	4	2816800	5	5	5280200	3	3	1058900
EAT40512.1	AAEL007771-PA [Aedes aegypti]	17510	4	4	1850500	3	3	2434100	5	5	7200500	3	3	1595800	4	4	7950300	4	4	3129800
EAT48215.1	AAEL000726-PA [Aedes aegypti]	33633	3	43	959410	5	50	12383000	2	37	7125300	3	40	2414500	3	42	5288800	5	36	7205500
XP_001656515.2	inorganic pyrophosphatase isoform X1 [Aedes aegypti]	42346	4	4	2696400	6	6	3712200	7	7	7078600	6	6	6747000	8	8	8844400	7	7	7165500
ABF18141.1	40S ribosomal protein S2 [Aedes aegypti]	17566	5	5	1440000	5	5	8617400	3	3	7060200	5	5	8475800	5	5	8925100	5	5	3977000
EAT37231.1	AAEL010754-PA [Aedes aegypti]	10013	4	4	5956000	3	3	3662700	3	3	7022400	2	2	4370500	2	2	9307800	5	5	13351000
EAT34642.1	AAEL013138-PA [Aedes aegypti]	31047	5	5	11020000	9	9	11697000	6	6	6993500	7	7	8654500	4	4	8956700	4	4	8769500
ABF18094.1	Cu2+/Zn2+ superoxide dismutase [Aedes aegypti]	15397	3	3	5366800	4	4	4865800	4	4	6988000	4	4	8755800	4	4	5892000	3	3	5185200
ABF18101.1	signal peptidase I [Aedes aegypti]	20672	3	3	3647300	4	4	5422700	6	6	6977200	1	1	591580	5	5	9199200	2	2	2140600
EAT47886.1	AAEL001052-PA [Aedes aegypti]	10744	3	3	5016700	3	3	5746800	4	4	6886700	4	4	13535000	4	4	11482000	5	5	8553700
EAT45860.1	AAEL002906-PA [Aedes aegypti]	111389	1	1	20478	5	5	4494900	4	4	6837400	11	11	9151600	10	10	8487700	10	10	681530
XP_001648832.1	dihydrolipoyllysine-residue acetyltransferase component of pyruvate dehydrogenase complex mitochondrial isoform X1 [Aedes aegypti]	53833	11	11	9960400	8	8	4716800	8	8	6783000	10	10	10391000	6	6	8439300	12	12	7143400
XP_021709649.1	UTP--glucose-1-phosphate uridylyltransferase isoform X1 [Aedes aegypti]	61139	5	5	2627400	5	5	1753700	8	8	6740600	7	7	3436800	6	6	5401500	6	6	2448300
XP_001663344.1	40S ribosomal protein S3a [Aedes aegypti]	30125	8	8	4913800	6	6	6115600	7	7	6676500	7	7	2503600	8	8	8075600	7	7	5350400
XP_021704810.1	60S ribosomal protein L13a-like [Aedes aegypti]	27141	3	3	2911200	3	3	4793400	3	3	6647300	3	3	4049600	5	5	9748600	3	3	4827300
AAD17916.1	salivary vasodilatory protein precursor [Aedes aegypti]	9460	3	3	9069300	3	4	8569500	3	4	6641000	4	4	20419000	3	3	8097800	3	4	2626700
XP_021703192.1	coatomer subunit gamma [Aedes aegypti]	97367	13	13	4263200	11	11	4930200	14	14	6602600	12	12	7119500	14	14	9208400	11	11	4874900
XP_021708386.1	laminin subunit beta-1 [Aedes aegypti]	200639	8	8	1524200	9	9	2464000	12	12	6538900	16	16	6100100	13	13	6282800	12	12	2276600
EAT32975.1	AAEL014768-PA [Aedes aegypti]	229651	27	27	3411000	36	36	7776800	25	25	6532700	34	34	9376700	25	25	5849900	27	27	6330300
XP_001657170.1	cytochrome b-c1 complex subunit Rieske mitochondrial isoform X1 [Aedes aegypti]	28255	7	7	4118100	2	2	2142100	6	6	6528600	4	4	3303800	6	6	7448300	9	9	16131000
XP_001659792.2	extended synaptotagmin-2 isoform X3 [Aedes aegypti]	94610	10	10	2844700	9	9	4429900	12	12	6493900	7	7	2904400	10	10	3408200	9	9	4055800
XP_021706371.1	extended synaptotagmin-2 isoform X4 [Aedes aegypti]	94765	10	10	2844700	9	9	4429900	12	12	6493900	7	7	2904400	10	10	3408200	9	9	4055800
XP_021711286.1	putative tricarboxylate transport protein mitochondrial [Aedes aegypti]	34758	3	3	1473600	5	5	1847900	9	9	6456700	6	6	2491200	4	4	2046000	8	8	2857800
EAT44084.1	AAEL004521-PA [Aedes aegypti]	17596	5	5	4217800	7	7	9966800	3	3	6453800	2	2	3463200	6	6	10235000	5	5	3048200
XP_021711397.1	plasma membrane calcium-transporting ATPase 2 isoform X1 [Aedes aegypti]	132577	15	15	3689800	9	9	2465700	17	17	6434500	3	3	334770	18	18	7084800	19	19	9857500
AAU05129.1	hexokinase [Aedes aegypti]	51609	9	9	10504000	8	8	8867800	6	6	6422400	11	11	14914000	13	13	12997000	11	11	5902200
ABF18314.1	prohibitin [Aedes aegypti]	29903	6	6	3901700	9	9	5412700	7	7	6400800	9	9	6779600	9	9	8595400	11	11	7531000
XP_021702087.1	uncharacterized protein LOC5573405 [Aedes aegypti]	148824	2	2	639840	6	6	2846400	8	8	6392400	5	5	4179000	9	9	10022000	5	5	2722800
EAT40811.1	AAEL007490-PA [Aedes aegypti]	7827	2	2	4902900	1	1	3234400	1	1	6382700	1	1	3330300	1	1	6473700	2	2	6813400
XP_021702823.1	60S ribosomal protein L7a [Aedes aegypti]	30667	4	4	3293400	7	7	8699700	5	5	6359600	3	3	2170000	7	7	9486200	9	9	7607400
EAT34698.1	AAEL013098-PA [Aedes aegypti]	139112	4	4	1940500	6	6	3182600	9	9	6342200	6	6	3670100	14	14	5848200	6	6	3643600
JAN95102.1	putative ribosomal protein l13e [Aedes aegypti]	25123	2	2	1503700	4	4	2410900	3	3	6302900	3	3	2217900	2	2	3757800	3	3	4753000
XP_021713405.1	plastin-1 isoform X1 [Aedes aegypti]	78060	9	9	5598700	9	9	6765600	10	10	6302500	12	12	8952000	11	11	7085800	9	9	4010900
EAT32858.1	AAEL014903-PA [Aedes aegypti]	15064	4	4	1715200	2	2	2587600	2	2	6294500	3	3	2835200	2	2	6544900	3	3	4659700
EAT40854.1	AAEL007439-PB [Aedes aegypti]	16789	9	9	4935700	8	8	6100700	6	6	6268900	6	6	4719400	9	9	8448800	9	9	6318000
XP_001652766.1	myosin-2 essential light chain isoform X1 [Aedes aegypti]	17584	9	9	4935700	8	8	6100700	6	6	6268900	6	6	4719400	9	9	8448800	9	9	6318000
AAK70900.1	thioredoxin [Aedes aegypti]	12022	5	5	4297700	5	5	4411700	4	4	6234200	6	6	8410700	5	5	12835000	4	4	3414700
ABF18498.1	glyoxylase 3 [Aedes aegypti]	33769	2	2	416350	3	3	833880	5	5	6200100	6	6	1626900	2	2	868560	4	4	1094600
JAN95820.1	putative bubblegum-like very long-chain fatty acid coa synthetase [Aedes aegypti]	74695	10	10	5477000	10	10	5416500	11	11	5973800	14	14	10441000	13	13	7256000	8	8	3676300
sp|Q17Q32.1|ENOPH_AEDAE	RecName: Full=Enolase-phosphatase E1; AltName: Full=2 3-diketo-5-methylthio-1-phosphopentane phosphatase	120605	0	0	0	1	1	40722	1	1	5969600	2	2	477890	2	2	246390	1	1	84178
XP_021694927.1	protein lava lamp isoform X1 [Aedes aegypti]	390149	3	4	5179700	2	3	6615700	2	3	5930200	1	2	4544300	6	8	4596400	0	0	0
EAT41886.1	AAEL006509-PA [Aedes aegypti]	10875	1	1	4752000	1	1	3253600	1	1	5922600	1	1	3683600	2	2	7629700	2	2	16297000
XP_001662411.1	proliferation-associated protein 2G4 [Aedes aegypti]	47987	8	8	5134900	12	12	7705600	10	10	5907500	10	10	10103000	11	11	8732400	10	10	4800400
XP_001658537.1	uncharacterized peptidase C1-like protein F26E4.3 [Aedes aegypti]	52393	6	6	2342400	5	5	1663600	8	8	5807700	0	0	0	9	9	6382900	8	8	2634400
JAN95319.1	putative mucin-2 [Aedes aegypti]	768405	15	17	1080300	31	33	3164700	42	43	5805200	19	20	1066100	52	53	12620000	35	37	5299600
EAT35272.1	AAEL012552-PA [Aedes aegypti]	79200	13	13	9109700	7	7	2137100	9	9	5664100	9	9	2166200	12	12	5974500	15	15	7553200
XP_001662665.1	thioredoxin reductase 1 mitochondrial isoform X4 [Aedes aegypti]	54019	10	10	4833300	9	9	4175900	8	8	5630400	12	12	10454000	10	10	7927400	8	8	6291500
EAT48988.1	AAEL000032-PC [Aedes aegypti]	39362	4	4	2112600	3	3	3122400	5	5	5587700	3	3	2876600	4	4	6811700	2	2	1919600
EAT48989.1	AAEL000032-PA [Aedes aegypti]	37238	4	4	2112600	3	3	3122400	5	5	5587700	3	3	2876600	4	4	6811700	2	2	1919600
EAT37155.1	AAEL010823-PA [Aedes aegypti]	22603	6	6	11851000	7	7	8171500	4	4	5585800	4	4	3041900	6	6	8607700	8	8	11496000
XP_021698972.1	40S ribosomal protein S4 [Aedes aegypti]	29606	5	5	2652200	5	5	1880500	7	7	5579300	5	5	3586600	5	5	5068800	6	6	4299300
ABF18509.1	salivary serpin [Aedes aegypti]	47795	0	0	0	10	96	26106000	5	85	5394800	0	0	0	0	0	0	0	0	0
ABF18474.1	probable GGY family antimicrobial peptide [Aedes aegypti]	11178	2	2	4506900	1	1	4689500	1	1	5369500	0	0	0	1	1	354980	2	2	5878300
EJY57569.1	AAEL005220-PB [Aedes aegypti]	12843	4	4	2769500	6	6	4888000	5	5	5360400	6	6	5452900	6	6	6224700	4	4	3597400
XP_001652085.2	calcium-transporting ATPase sarcoplasmic/endoplasmic reticulum type isoform X1 [Aedes aegypti]	109718	12	12	5633700	8	8	2557000	11	11	5206200	4	4	888390	17	17	11229000	15	15	7636100
XP_021713380.1	sideroflexin-1 [Aedes aegypti]	35721	5	5	937280	2	2	1196400	4	4	5091800	3	3	1918100	2	2	1519300	2	2	1736600
XP_001661866.1	succinate--CoA ligase [ADP-forming] subunit beta mitochondrial isoform X2 [Aedes aegypti]	48501	12	12	12370000	6	6	3806000	8	8	5085400	8	8	6919400	8	8	7386000	11	11	12249000
EAT37053.1	AAEL010912-PA [Aedes aegypti]	89912	5	5	1244900	9	9	5522300	7	7	5062800	7	7	2078200	8	8	5916500	7	7	2045300
EAT45962.1	AAEL002813-PA [Aedes aegypti]	11626	1	1	1338300	1	1	1104700	2	2	5034400	1	1	485780	2	2	7513300	2	2	10090000
EAT36850.1	AAEL011105-PB [Aedes aegypti]	79591	6	6	2338500	2	2	1632700	7	7	4972200	4	4	1517900	7	7	3133700	6	6	6211700
ABF18379.1	transaldolase [Aedes aegypti]	35647	4	4	4408700	4	4	5133700	5	5	4779600	6	6	12264000	4	4	5741500	2	2	2424200
EAT34118.1	AAEL013613-PA [Aedes aegypti]	42093	8	8	7380100	7	7	4841700	6	6	4749000	6	6	3589200	6	7	3527000	7	8	2823500
ABF18116.1	phosphoserine aminotransferase [Aedes aegypti]	39562	4	4	2299800	7	7	1399200	8	8	4579200	10	10	5537900	5	5	2066900	4	4	462260
EJY58153.1	AAEL006922-PB [Aedes aegypti]	20722	2	2	3842500	5	5	3148800	5	5	4526600	6	6	6291900	5	5	5512700	4	4	3434100
XP_001658987.1	fumarate hydratase mitochondrial isoform X1 [Aedes aegypti]	54363	11	11	11394000	4	4	2179800	8	8	4489400	7	7	3311800	11	11	5324300	9	9	6843000
XP_021708469.1	alpha-actinin sarcomeric isoform X1 [Aedes aegypti]	103646	26	26	22240000	4	4	1855200	7	7	4458200	8	8	2439400	11	11	3768000	7	7	1008600
EAT35646.1	AAEL012200-PA [Aedes aegypti]	13915	4	4	4129300	3	3	3217200	3	3	4349800	3	3	6932000	3	3	7462600	3	3	4353100
EAT45279.1	AAEL003415-PA [Aedes aegypti]	63937	7	7	23623000	6	6	2590100	9	9	4300500	7	7	3052500	9	9	2809900	11	11	5685700
ATJ03455.1	lipid storage droplet protein 1 [Aedes aegypti]	46247	6	6	1774900	7	7	2833300	6	6	4283100	7	7	2645300	7	7	3519600	8	8	2923700
EAT36500.1	AAEL011414-PC [Aedes aegypti]	12661	1	1	6675600	2	2	8893500	2	2	4168000	2	2	7006800	1	1	3224700	1	1	5368000
XP_021702288.1	zinc-type alcohol dehydrogenase-like protein C1773.06c isoform X1 [Aedes aegypti]	47433	10	10	4916600	7	7	1528800	6	6	4151700	7	7	3450400	10	10	4013500	8	8	1564600
XP_021696757.1	carbonic anhydrase 1 [Aedes aegypti]	39125	2	2	1696000	2	2	2272100	4	4	4101300	3	3	1563300	5	5	4427700	5	5	4057800
XP_001648452.3	peroxiredoxin 1 [Aedes aegypti]	21862	3	3	3324600	4	5	4407000	3	3	4098500	3	3	4534500	5	5	7219500	5	5	6468400
XP_021709456.1	heat shock 70 kDa protein cognate 5 [Aedes aegypti]	72667	8	8	4009800	10	10	4675700	7	7	4082000	9	9	7153500	8	8	3892300	7	7	5081500
XP_021695012.1	46 kDa FK506-binding nuclear protein [Aedes aegypti]	41464	5	5	2157300	6	6	3248700	5	5	4063500	3	3	5062700	5	5	3716600	6	6	2671100
EAT43116.1	AAEL005407-PC [Aedes aegypti]	35937	6	10	3799000	6	8	6891800	6	9	4047800	9	12	5989300	5	8	4530300	10	13	7914100
EAT43380.1	AAEL005187-PA [Aedes aegypti]	180074	14	14	2937900	12	12	2426000	15	15	4013800	12	12	2232100	13	13	3905500	9	9	1534000
EAT36458.1	AAEL011447-PA [Aedes aegypti]	26158	2	2	1638200	1	1	2693400	2	2	3991000	3	3	4271100	2	2	8260100	3	3	5239100
XP_021703749.1	LOW QUALITY PROTEIN: 40S ribosomal protein S21-like [Aedes aegypti]	9290	2	2	2668500	3	3	4841400	3	3	3916900	2	2	1732200	2	2	4720600	4	4	3323000
EAT35549.1	AAEL012282-PC [Aedes aegypti]	38800	3	3	448450	4	4	3070300	3	3	3894200	4	4	2118500	5	5	4366600	5	5	5054800
EAT34841.1	AAEL012950-PA [Aedes aegypti]	47113	7	7	3964700	5	5	1965500	6	6	3878500	5	5	1897200	8	8	5492200	10	10	8639500
AAL85622.1	ribosomal protein L17A [Aedes aegypti]	14874	4	4	645700	5	5	553840	6	6	3878000	5	5	3122900	7	7	4669100	6	6	3538200
EAT35633.1	AAEL012207-PE [Aedes aegypti]	17930	20	20	53230000	0	0	0	3	3	3851900	0	0	0	5	5	7976200	2	2	313270
EAT39417.1	AAEL008766-PD [Aedes aegypti]	17990	4	4	1576000	6	6	10258000	5	5	3733400	4	4	1865100	5	5	3093000	4	4	2237500
EAT34892.1	AAEL012905-PA [Aedes aegypti]	582026	10	12	1183200	16	18	2478500	23	24	3702100	5	6	635050	25	26	5351600	13	15	3062300
ABF18406.1	vacuolar H+-ATPase V0 sector subunit d [Aedes aegypti]	39696	6	6	3831500	3	3	451660	6	6	3685200	3	3	965950	6	6	5310600	9	9	4039600
XP_001650130.2	protein transport protein Sec24C [Aedes aegypti]	94652	6	6	4186600	7	7	4632600	7	7	3646500	10	10	6938500	10	10	7243200	7	7	2260500
XP_011493355.1	succinate--CoA ligase [ADP/GDP-forming] subunit alpha mitochondrial [Aedes aegypti]	34473	5	5	5233200	3	3	1975000	3	3	3582100	5	5	3488200	3	3	3384200	4	4	4729600
AAV69400.1	40S ribosomal protein S15 [Aedes aegypti]	17035	3	3	609550	4	4	1647600	5	5	3544800	3	3	1861600	3	3	1605400	4	4	1491900
XP_021693283.1	heterogeneous nuclear ribonucleoprotein R isoform X12 [Aedes aegypti]	62731	10	10	3138200	9	9	2724200	9	9	3512000	14	14	8498800	11	11	3708400	4	4	2018600
JAN95909.1	putative 40s ribosomal protein [Aedes aegypti]	17229	2	2	920270	2	2	1590200	4	4	3440700	3	3	1107300	3	3	4202500	3	3	1803000
EAT36197.1	AAEL011711-PA [Aedes aegypti]	23249	7	7	4156000	8	8	5121700	8	8	3426300	10	10	4543500	6	6	5384300	8	8	2527400
EAT32824.1	AAEL014936-PA [Aedes aegypti]	100396	4	4	673280	6	6	1659100	12	12	3388400	12	12	3907000	8	8	2719000	9	9	3325100
EAT44546.1	AAEL004118-PA [Aedes aegypti]	36410	4	4	2734500	6	6	2834900	5	5	3354700	6	6	5131400	6	6	4230800	5	5	1630400
EAT38719.1	AAEL009414-PA [Aedes aegypti]	46068	7	7	2010300	3	3	815620	8	8	3337600	3	3	199490	7	7	3077700	9	9	5943900
EAT32712.1	AAEL015064-PB [Aedes aegypti]	10882	2	2	3000600	2	2	3584500	2	2	3327200	2	2	3671900	2	2	3069300	2	2	3038500
ABF18397.1	mitochondrial NADH-ubuiquinone oxidoreductase 13 kDa-B subunit [Aedes aegypti]	13826	3	3	2064300	2	2	1162900	3	3	3311000	2	2	1190200	3	3	3282900	3	3	3637100
EAT32924.1	AAEL014838-PA [Aedes aegypti]	16042	2	2	1264000	2	2	1807300	2	2	3272200	2	2	3104900	2	2	3685400	2	2	2180400
XP_021710293.1	dihydropyrimidinase isoform X1 [Aedes aegypti]	66546	9	9	2647900	12	12	3962800	11	11	3248300	11	11	4488100	13	13	4626400	1	16	36967
EAT48628.1	AAEL000364-PA partial [Aedes aegypti]	15273	2	2	993120	2	2	1627000	2	2	3234000	2	2	5796200	2	2	2762000	3	3	2062000
XP_001663924.1	electron transfer flavoprotein subunit alpha mitochondrial [Aedes aegypti]	34404	9	9	1910200	7	7	3340100	7	7	3232000	6	6	3793300	10	10	6877500	9	9	4517700
XP_021702602.1	uncharacterized protein LOC5576029 isoform X1 [Aedes aegypti]	85550	3	3	1886000	2	2	1110700	5	5	3179000	1	1	157090	2	2	2073200	2	2	1467600
EAT39995.1	AAEL008257-PA [Aedes aegypti]	42224	5	5	1377100	5	5	2870800	6	6	3130900	6	6	4857400	6	6	4231200	5	5	1956900
EAT44923.1	AAEL003750-PA [Aedes aegypti]	19357	2	2	1821500	1	1	1723700	3	3	3121700	2	2	2158400	2	2	2320000	1	1	1321600
EAT36211.1	AAEL011686-PA [Aedes aegypti]	79590	2	2	369800	1	1	216550	7	7	3106400	6	6	2723300	7	7	2487900	3	3	566040
EAT43299.1	AAEL005266-PB [Aedes aegypti]	16256	2	2	1943300	2	2	2255300	3	3	3097500	2	2	3263000	2	2	4088400	3	3	3523900
EAT42891.1	AAEL005610-PA [Aedes aegypti]	27040	5	5	3058300	1	1	123680	5	5	3036100	7	7	1100500	4	4	5448000	8	8	9764500
EAT37607.1	AAEL010403-PA [Aedes aegypti]	61353	4	4	1112100	3	3	1678500	7	7	3034300	5	5	2195400	8	8	3102900	8	8	2547300
XP_001650331.1	tubulin beta chain [Aedes aegypti]	50493	2	9	612380	3	7	2667600	3	8	3024100	5	9	4574200	9	17	30057000	6	14	4658200
XP_001659185.1	vigilin [Aedes aegypti]	139763	7	7	2433500	11	11	3533500	8	8	2936800	7	7	1523300	9	9	3534300	8	8	1587600
ABF18316.1	mitochondrial NADH:ubiquinone oxidoreductase NDUFV1/51 kDa subunit [Aedes aegypti]	53319	7	7	3962300	5	5	1886200	6	6	2936500	6	6	1477600	6	6	3441800	10	10	4616400
AAD16886.1	sialokinin I preproprotein [Aedes aegypti]	9326	1	1	2673900	1	2	4224400	2	3	2909700	1	1	1235900	0	0	0	0	0	0
EAT33352.1	AAEL014367-PA [Aedes aegypti]	221827	6	6	4276500	4	4	2730700	2	2	2840400	1	1	118610	1	1	256620	0	0	0
XP_021707683.1	cytochrome b-c1 complex subunit 8 [Aedes aegypti]	9486	3	3	1266800	4	4	1035100	5	5	2820600	1	1	543660	5	5	2408600	7	7	2601000
EAT35415.1	AAEL012419-PA [Aedes aegypti]	46780	4	4	16553	3	3	372300	4	4	2808400	3	3	935720	2	2	789140	3	3	371860
ABF18254.1	GTP-binding ADP-ribosylation factor Arf1 [Aedes aegypti]	20688	7	7	3776100	3	6	2040900	3	6	2782700	5	10	2812800	5	9	3742600	10	10	6012600
EAT41558.1	AAEL006785-PB [Aedes aegypti]	21231	2	2	458510	2	2	663310	3	3	2727500	1	1	274260	4	4	3455000	4	4	1425800
ABF18149.1	UDP-glucuronosyl transferase [Aedes aegypti]	59391	1	1	1582400	2	2	1006700	7	7	2698000	3	3	1672600	8	8	7369900	7	7	5098200
EJY57571.1	AAEL017116-PA [Aedes aegypti]	67954	6	6	2926000	9	9	3638100	7	7	2696900	4	4	940690	6	6	4740800	7	7	2312300
EAT34781.1	AAEL013007-PA [Aedes aegypti]	13680	2	2	913020	4	4	226240	4	4	2635600	1	1	427730	3	3	1379200	1	1	556680
XP_021701275.1	sodium/potassium-transporting ATPase subunit beta-2 [Aedes aegypti]	35938	4	4	2093900	3	3	1055700	5	5	2604400	3	3	214130	4	5	2455400	17	18	39944000
ABF18338.1	dehydrogenase [Aedes aegypti]	44648	4	4	635680	4	4	1726900	5	5	2586200	7	7	4083300	5	5	1666300	3	3	1121500
XP_001654398.2	rRNA 2'-O-methyltransferase fibrillarin [Aedes aegypti]	33733	3	3	917540	3	3	1100000	5	5	2548100	2	2	662640	3	3	1663400	3	3	1425400
XP_021704310.1	40S ribosomal protein S12 [Aedes aegypti]	15355	5	5	5837400	6	6	7887100	3	3	2524900	5	5	3281200	3	3	4753600	5	5	4512100
AAX85203.1	aldo/keto reductase [Aedes aegypti]	35789	4	4	638770	5	5	1900800	4	4	2521400	7	7	3075800	7	7	3760100	3	3	777620
XP_011493344.1	uncharacterized protein LOC23687936 [Aedes aegypti]	39993	2	2	366880	1	1	390830	4	4	2504600	3	3	2310600	3	3	1763200	0	0	0
ABF18180.1	bacteria-responsive protein 1 AgBR1 [Aedes aegypti]	48471	5	5	900210	8	8	2230900	5	5	2499400	11	11	5211000	7	7	2016700	8	8	2415600
EAT38763.1	AAEL009377-PA [Aedes aegypti]	20789	2	2	1051300	3	3	1252800	5	5	2484200	1	1	233630	2	2	902460	5	5	2711600
EAT38068.1	AAEL010008-PA [Aedes aegypti]	40778	6	6	2542300	7	7	1879400	8	8	2449800	7	7	2871700	7	7	2197400	8	8	2981700
XP_001663180.1	glucose-6-phosphate isomerase [Aedes aegypti]	63202	10	10	3583900	8	8	2795400	6	6	2441200	17	17	9190200	10	10	7408200	16	16	12177000
EAT37761.1	AAEL010276-PA [Aedes aegypti]	45203	2	2	1427900	4	4	2700900	4	4	2421100	6	6	5384500	4	4	2427100	4	4	1428600
XP_021695780.1	calcyphosin-like protein isoform X2 [Aedes aegypti]	24022	3	3	1345100	4	4	3918700	4	5	2408800	4	4	3196200	3	3	2679200	4	4	4477300
EAT48502.1	AAEL000444-PA [Aedes aegypti]	172129	10	10	699510	17	17	2211800	13	13	2399600	15	15	1473500	13	13	2359700	15	15	1939000
ABF18297.1	vesicle coat complex COPII GTPase subunit SAR1 [Aedes aegypti]	21921	2	2	1799300	2	2	2128900	2	2	2380400	2	2	1495700	2	2	3182400	3	3	2618300
EAT48169.1	AAEL000758-PB [Aedes aegypti]	121242	8	8	1476100	12	12	3743000	9	9	2330600	15	15	4965700	9	9	3821800	13	13	5059000
XP_021706293.1	collagen alpha-1(I) chain-like [Aedes aegypti]	154788	3	3	1809600	1	1	67618	2	2	2301700	2	2	1963300	0	0	0	1	1	731360
XP_021697424.1	guanine nucleotide-binding protein subunit beta-1 [Aedes aegypti]	37119	3	3	1349500	5	5	1561600	4	4	2274300	3	3	1090800	6	6	3353600	5	5	3654100
JAN94813.1	putative vesicle coat complex copi epsilon subunit [Aedes aegypti]	35006	3	3	2135000	2	2	2449100	4	4	2242000	5	5	5245000	5	5	4406900	4	4	2135500
XP_001655316.1	NADH-ubiquinone oxidoreductase 49 kDa subunit [Aedes aegypti]	52835	6	6	938320	3	3	518150	8	8	2237400	5	5	979350	6	6	2322000	10	10	4307700
ABF18131.1	ribosomal protein L26 [Aedes aegypti]	17391	3	3	1134200	3	3	966050	3	3	2232700	3	3	1583400	3	3	2713700	3	3	3247700
EAT37706.1	AAEL010330-PA [Aedes aegypti]	32341	1	1	753230	0	0	0	3	3	2232100	0	0	0	1	1	581670	2	2	663080
ABF18124.1	transcription factor BTF3A [Aedes aegypti]	17113	5	5	1970700	7	7	2979900	4	4	2202600	4	4	1371200	2	2	247570	6	6	1006600
EJY58124.1	AAEL017481-PA [Aedes aegypti]	18679	4	4	2020900	4	4	2751400	4	4	2196900	3	3	2672600	4	4	2571800	4	4	2837900
EAT45884.1	AAEL002861-PB [Aedes aegypti]	47655	5	5	237910	3	3	360090	8	8	2194300	0	0	0	4	4	1744100	4	4	1055900
XP_021696765.1	uncharacterized protein LOC110675610 [Aedes aegypti]	20013	2	2	1566100	1	1	1476700	2	2	2174400	3	3	4200800	2	2	1755900	1	1	1012600
EAT39355.1	AAEL008848-PA [Aedes aegypti]	32751	6	6	4115200	3	3	1019200	4	4	2168400	5	5	1715400	6	6	2242400	12	12	10813000
EAT34061.1	AAEL013675-PA [Aedes aegypti]	41098	2	2	1240900	0	0	0	6	6	2167700	7	7	5077900	5	5	3320800	1	1	177160
EAT41371.1	AAEL006978-PA [Aedes aegypti]	90490	4	4	614650	5	5	1173800	9	9	2164500	9	9	1943000	10	10	2502800	3	3	383020
XP_021698210.1	low-density lipoprotein receptor-related protein 2 isoform X1 [Aedes aegypti]	518769	14	14	2533800	19	19	4259500	11	11	2136400	18	18	4140200	28	28	10292000	12	12	2875400
EAT38235.1	AAEL009838-PA [Aedes aegypti]	175851	2	2	327250	5	5	712340	11	11	2129500	16	16	4674500	7	7	1145000	5	5	352840
XP_021704221.1	uncharacterized protein ZK1073.1 isoform X3 [Aedes aegypti]	41285	4	4	1552700	2	2	1602900	3	3	2125000	7	7	2756700	2	2	1903900	6	6	2791200
XP_021706364.1	V-type proton ATPase 116 kDa subunit a isoform X1 [Aedes aegypti]	96560	6	6	1229900	4	4	850000	7	7	2116500	4	4	149020	10	10	4069100	8	8	3044300
XP_001659087.2	uncharacterized protein LOC5570366 [Aedes aegypti]	31515	3	3	1805400	5	5	1164300	6	6	2115000	1	1	73576	0	0	0	1	1	158790
EAT41046.1	AAEL007286-PA [Aedes aegypti]	19894	2	2	1543500	4	4	2192900	3	3	2059900	5	5	3430300	6	6	3289500	3	3	1845300
ABF18125.1	30 kDa salivary gland allergen variant 3 [Aedes aegypti]	27648	9	37	3077100	5	33	2272600	3	29	2057700	4	36	4923600	6	34	6807300	0	0	0
JAN95184.1	putative ubiquitin-protein ligase/hyperplastic discs protein [Aedes aegypti]	38936	6	6	2562000	6	6	3201700	4	4	2046000	5	5	1076200	6	6	1433800	5	5	1816700
EAT34203.1	AAEL013536-PA [Aedes aegypti]	17997	0	0	0	2	2	3240000	1	1	2039600	2	2	2777400	0	0	0	2	2	2275300
XP_021710146.1	polyubiquitin-C isoform X3 [Aedes aegypti]	128369	4	4	5366600	2	2	3240000	1	1	2039600	2	2	2777400	2	2	1839400	2	2	2275300
EAT34441.1	AAEL013320-PA [Aedes aegypti]	18214	2	2	1694200	2	2	2504700	1	1	2031200	2	2	1132200	1	1	2630500	3	3	2187000
EJY57843.1	AAEL017333-PA [Aedes aegypti]	54018	2	2	720450	3	3	1451700	4	4	2008500	3	3	564210	1	1	566150	2	2	271660
XP_021709260.1	phosphatidylinositol transfer protein alpha isoform isoform X1 [Aedes aegypti]	31552	3	3	782010	2	2	1011600	5	5	2007500	3	3	678020	4	4	1578300	6	6	3597900
XP_021709262.1	phosphatidylinositol transfer protein alpha isoform isoform X2 [Aedes aegypti]	31352	3	3	782010	2	2	1011600	5	5	2007500	3	3	678020	4	4	1578300	6	6	3597900
EAT46673.1	AAEL002160-PA [Aedes aegypti]	44790	5	5	1186300	7	7	1915200	5	5	1997900	6	6	2159800	7	7	2972500	8	8	2116800
EAT38304.1	AAEL009795-PA [Aedes aegypti]	286575	9	9	1174800	9	9	859970	12	12	1993200	6	6	286170	10	10	993740	10	10	844970
XP_001663436.1	60S ribosomal protein L37a [Aedes aegypti]	9984	1	1	454320	2	2	1109800	2	2	1993200	1	1	566130	3	3	2614300	0	0	0
EAT36623.1	AAEL011309-PA [Aedes aegypti]	53279	4	4	460330	5	5	1486300	6	6	1988800	6	6	1928300	3	3	782510	6	6	1142100
XP_001648422.1	RNA polymerase II degradation factor 1 [Aedes aegypti]	59942	3	3	503640	4	4	1061500	1	1	1987400	0	0	0	4	4	1629800	4	4	515060
EAT47691.1	AAEL001218-PA [Aedes aegypti]	108124	9	9	1539300	18	18	3190800	12	12	1986500	18	18	6330800	12	12	3878000	11	11	1503300
XP_021707986.1	gelsolin isoform X3 [Aedes aegypti]	83462	4	4	573710	5	5	1122400	6	6	1983700	4	4	284180	0	0	0	0	0	0
ABF18105.1	acyl carrier protein/NADH-ubiquinone oxidoreductase NDUFAB1/SDAP subunit [Aedes aegypti]	17298	2	2	1694900	2	2	2039400	2	2	1968300	1	1	924010	1	1	1161200	2	2	2589700
XP_001660168.1	40S ribosomal protein S20 [Aedes aegypti]	13393	1	1	1733000	1	1	2601300	1	1	1937500	1	1	1448900	1	1	2921300	1	1	2587100
XP_001659895.1	GTP-binding nuclear protein Ran [Aedes aegypti]	24469	3	3	829630	3	3	716690	5	5	1932700	5	5	1275800	4	4	1919100	6	6	2278500
XP_001654312.1	actin indirect flight muscle [Aedes aegypti]	41582	10	41	30200000	1	22	433460	4	20	1919800	2	23	177250	7	29	9582800	0	0	0
ABF18293.1	60S ribosomal protein L32 [Aedes aegypti]	15828	0	0	0	0	0	0	3	3	1907500	1	1	660570	2	2	100850	0	0	0
EAT44603.1	AAEL004059-PB [Aedes aegypti]	44209	2	2	1082200	2	2	1342300	3	3	1898400	2	2	1919000	2	2	1509000	2	2	869720
EAT40392.1	AAEL007888-PA [Aedes aegypti]	180775	9	9	1771700	11	11	2249400	11	11	1881900	7	7	1801700	8	8	2068500	11	11	1769600
XP_021708814.1	protein 4.1 homolog isoform X1 [Aedes aegypti]	179647	9	9	1771700	11	11	2249400	11	11	1881900	7	7	1801700	8	8	2068500	11	11	1769600
EAT39300.1	AAEL008880-PA [Aedes aegypti]	9998	3	3	4003400	1	1	1689900	2	2	1853200	3	3	2103900	3	3	2881200	1	1	1423500
ABF18262.1	60S ribosomal protein L17 [Aedes aegypti]	21557	1	1	960350	1	1	659210	1	1	1846900	3	3	1083400	2	2	2329400	1	1	1255200
EAT46826.1	AAEL002023-PA [Aedes aegypti]	48028	4	4	839060	5	5	1840500	4	4	1843800	5	5	2777600	10	10	5086700	7	7	3553400
XP_001657476.1	signal peptidase complex subunit 3 [Aedes aegypti]	20533	3	3	1351600	2	2	1512100	1	1	1816400	2	2	953240	4	4	5171800	3	3	2283800
ABF18496.1	mitochondrial NADH:ubiquinone oxidoreductase NDUFA8/PGIV/19 kDa subunit partial [Aedes aegypti]	19902	1	1	1354600	1	1	1070400	1	1	1808000	0	0	0	2	2	1991200	1	1	2616800
XP_001649392.1	coatomer subunit beta [Aedes aegypti]	107073	3	3	197560	6	6	1886000	8	8	1786300	7	7	1925900	8	8	4568900	5	5	1600300
ABF18417.1	S-adenosyl-L-homocysteine hydrolase [Aedes aegypti]	47634	6	6	986340	8	8	1596300	7	7	1758500	9	9	3501600	7	7	2542600	7	7	1447000
EAT38467.1	AAEL009634-PD [Aedes aegypti]	34787	1	1	125350	3	3	2749500	3	3	1732300	2	2	1352000	5	5	5542400	4	4	11221000
EAT39590.1	AAEL008619-PA [Aedes aegypti]	36844	11	11	6694100	12	12	7689600	5	8	1731000	4	8	631980	5	11	1669600	5	12	1245700
XP_001664110.1	probable 3-hydroxyisobutyrate dehydrogenase mitochondrial [Aedes aegypti]	33863	6	6	1580700	4	4	293020	6	6	1716300	7	7	1187700	4	4	593860	5	5	769770
EAT38114.1	AAEL009967-PA [Aedes aegypti]	48682	2	2	349150	2	2	686520	2	2	1713800	0	0	0	2	2	1254500	1	1	216760
XP_001648600.1	membrane-associated progesterone receptor component 1 [Aedes aegypti]	28402	4	4	1091400	4	4	485200	4	4	1708600	3	3	111200	6	6	1863800	4	4	900460
EAT33884.1	AAEL013853-PA [Aedes aegypti]	24839	2	2	1262600	2	2	1464100	2	2	1701300	2	2	536650	2	2	2038000	1	1	1505400
XP_021704417.1	proline dehydrogenase 1 mitochondrial isoform X1 [Aedes aegypti]	80891	0	0	0	6	6	947280	5	5	1696100	3	3	353220	9	9	3068900	0	0	0
XP_021704425.1	proline dehydrogenase 1 mitochondrial isoform X4 [Aedes aegypti]	75189	11	11	4320200	0	0	0	5	5	1696100	3	3	353220	9	9	3068900	1	20	1076600
XP_021696822.1	neuroglian isoform X2 [Aedes aegypti]	141483	7	7	996380	10	10	6541700	8	8	1682000	7	7	1650700	7	7	2177900	14	14	3985800
XP_021712717.1	probable elongation factor 1-delta isoform X2 [Aedes aegypti]	39725	5	5	1500900	3	3	1686400	4	5	1655400	5	6	2336700	7	7	2155300	5	5	737740
EAT41383.1	AAEL006977-PA [Aedes aegypti]	66296	7	7	1713700	7	7	2476000	7	7	1646300	10	10	3162500	7	7	2508200	8	8	2346100
XP_021703857.1	ras-related protein Rab-5B [Aedes aegypti]	23599	2	2	689090	3	3	1566200	2	2	1636700	3	3	462710	3	3	1948800	3	3	1796900
XP_001663404.1	coatomer subunit delta [Aedes aegypti]	57521	3	3	2136900	4	4	2766700	3	3	1598900	6	6	5320800	7	7	4870600	7	7	2113400
ABF18027.1	basic tail-containing putative salivary secreted peptide [Aedes aegypti]	13128	5	5	6474400	1	6	626290	1	5	1586800	6	6	14198000	7	7	17772000	5	5	6435900
EAT43685.1	AAEL004899-PA [Aedes aegypti]	13106	5	5	6474400	1	6	626290	1	5	1586800	6	6	14198000	7	7	17772000	5	5	6435900
XP_021705640.1	endothelin-converting enzyme homolog isoform X1 [Aedes aegypti]	90753	5	5	2200400	5	5	1676500	5	5	1575100	3	3	296110	2	2	214280	0	0	0
EAT40390.1	AAEL007868-PA [Aedes aegypti]	13262	1	1	433070	0	0	0	2	2	1572100	1	1	258080	2	2	1422600	2	2	2044800
ABF18241.1	thiol-disulfide isomerase [Aedes aegypti]	36292	2	2	628900	3	3	641940	3	3	1559500	2	2	385950	4	4	1589700	4	4	938340
EAT34934.1	AAEL012860-PA [Aedes aegypti]	27404	5	5	1212700	4	4	1530600	4	4	1516700	2	2	786470	3	3	924810	5	5	1259800
EJY57568.1	AAEL017315-PA [Aedes aegypti]	90254	7	7	9246600	9	9	943180	8	8	1508700	9	9	2321100	13	13	3055100	10	10	1715100
XP_021708352.1	heat shock 70 kDa protein 4 isoform X1 [Aedes aegypti]	94161	7	7	9246600	9	9	943180	8	8	1508700	9	9	2321100	13	13	3055100	10	10	1715100
EAT38824.1	AAEL009324-PB [Aedes aegypti]	32115	6	6	2018700	4	4	1767100	4	4	1502600	8	8	3670100	4	4	1671900	4	4	2551000
EAT36141.1	AAEL011756-PA [Aedes aegypti]	58294	5	5	255160	4	4	392450	7	7	1500300	10	10	4640900	7	7	4837900	4	4	823740
XP_021704286.1	bleomycin hydrolase isoform X1 [Aedes aegypti]	53695	6	6	1300000	6	6	1709500	5	5	1494400	6	6	2644600	5	5	2349600	6	6	1763800
XP_001650852.2	annexin B10 [Aedes aegypti]	35981	4	7	390530	2	4	615770	4	7	1481500	5	8	1136200	6	9	2518000	6	9	1571100
XP_001659807.1	uncharacterized protein LOC5571609 [Aedes aegypti]	9993	1	1	761850	1	1	590870	3	3	1474900	2	2	776140	2	2	1845800	1	1	2197500
XP_001656102.1	uncharacterized protein LOC5576364 [Aedes aegypti]	93896	3	3	994430	2	2	274110	3	3	1464700	3	3	77547	2	2	280350	1	1	63077
ABF18270.1	mitochondrial porin partial [Aedes aegypti]	30696	8	8	3472200	1	1	253400	3	3	1425000	3	3	1049900	6	6	9158700	12	12	36509000
XP_021705712.1	hsp90 co-chaperone Cdc37 [Aedes aegypti]	44677	2	2	483480	2	2	1530300	3	3	1421000	3	3	1430900	2	2	1939000	3	3	1441900
ABF18421.1	dihydropteridine reductase [Aedes aegypti]	25001	1	1	193770	1	1	342280	3	3	1411100	1	1	339100	1	1	275160	4	4	1496300
EAT48747.1	AAEL000219-PA [Aedes aegypti]	32426	3	3	544610	2	2	689960	5	5	1407000	3	3	1136100	4	4	1292000	1	1	14777
ABF18063.1	oligosaccharyltransferase gamma subunit [Aedes aegypti]	37295	1	1	716240	2	2	1038300	1	1	1405400	2	2	310150	3	3	2398000	0	0	0
EAT48083.1	AAEL000807-PA [Aedes aegypti]	56994	4	4	1175900	6	6	2891800	4	4	1404600	4	4	1865500	8	8	3234500	5	5	1797500
XP_021698264.1	acetyl-CoA carboxylase isoform X5 [Aedes aegypti]	260159	4	4	424130	8	8	566960	8	8	1382000	7	7	322070	6	6	166280	7	7	140620
EAT43826.1	AAEL004755-PA [Aedes aegypti]	31333	3	3	727270	7	7	613430	5	5	1367600	11	11	4413800	7	7	2563500	8	8	5047500
EAT33643.1	AAEL014064-PA [Aedes aegypti]	15369	2	2	1296400	3	3	1937300	3	3	1365100	3	3	2897700	3	3	2629100	1	1	410420
EAT32763.1	AAEL015007-PA [Aedes aegypti]	30548	3	3	358340	4	4	1222400	3	3	1351600	6	6	2583300	5	5	2320400	4	4	1368300
EAT41684.1	AAEL006698-PA [Aedes aegypti]	14582	1	1	626230	1	1	877470	2	2	1343400	4	4	1033200	4	4	2233400	1	1	1290400
XP_021697685.1	cAMP-dependent protein kinase type II regulatory subunit isoform X2 [Aedes aegypti]	43002	4	4	1030300	5	5	1598400	4	4	1342100	3	3	1379200	4	4	943090	10	10	4128700
XP_001651498.1	proteasome subunit alpha type-7-1 [Aedes aegypti]	28109	4	4	1431800	3	3	1553300	4	4	1341800	3	3	3237400	4	4	3595200	3	3	1740600
XP_001654296.1	importin-5 [Aedes aegypti]	124057	6	6	977300	10	10	2011700	9	9	1319700	11	11	3185900	7	7	684470	9	9	3495100
EAT36844.1	AAEL011090-PA [Aedes aegypti]	30337	0	0	0	4	4	1814900	2	2	1313900	2	2	2251700	3	3	1957700	4	4	2694100
ABF18328.1	proteasome activator subunit [Aedes aegypti]	28355	3	3	1107800	3	3	1070300	3	3	1304000	4	4	2393800	4	4	2093300	4	4	5369000
EAT35829.1	AAEL012026-PB [Aedes aegypti]	48279	3	3	892670	4	4	1555200	3	3	1301300	6	6	2151400	3	3	1689600	6	6	1437500
ABF18087.1	60S ribosomal protein L15/L27 [Aedes aegypti]	17079	1	1	493850	1	1	680970	1	1	1299400	2	2	646610	3	3	1630700	0	0	0
EAT35120.1	AAEL012686-PA [Aedes aegypti]	16119	0	0	0	0	0	0	3	3	1289500	0	0	0	1	1	725860	2	2	825360
JAN95904.1	putative 5-formyltetrahydrofolate cyclo-ligase partial [Aedes aegypti]	58156	2	2	448800	4	4	601750	3	3	1286900	4	4	973970	5	5	1433900	4	4	1352900
JAN95365.1	putative mannose lectin ergic-53 involved in glycoprotein traffic [Aedes aegypti]	58471	3	3	307060	4	4	419890	5	5	1280900	2	2	319100	5	5	2066300	4	4	728960
EAT40025.1	AAEL008216-PA [Aedes aegypti]	98744	6	6	1507900	5	5	1455900	7	7	1264400	11	11	2970600	7	7	1640500	4	4	557880
CBL86348.1	unnamed protein product [Aedes aegypti]	18471	3	3	939210	3	3	1256600	2	2	1247600	3	3	1494100	6	6	3150800	3	3	2036900
EAT38257.1	AAEL009829-PA [Aedes aegypti]	26969	2	2	268990	3	3	702520	5	5	1246500	1	1	39568	5	5	1502800	3	3	966670
XP_021701227.1	transmembrane protein 214 [Aedes aegypti]	77638	2	2	745090	1	1	681140	2	2	1244500	2	2	855250	3	3	2313100	3	3	2246500
XP_021696764.1	uncharacterized protein LOC110675609 [Aedes aegypti]	45641	1	1	837630	2	2	1151400	2	2	1240100	4	4	1966000	2	2	896000	3	3	1711300
EAT40558.1	AAEL007718-PA [Aedes aegypti]	80117	2	2	501870	4	4	1041400	5	5	1234700	7	7	2137900	3	3	1368900	2	2	669430
EAT36609.1	AAEL011320-PA [Aedes aegypti]	7933	1	1	710660	1	1	972330	1	1	1226100	1	1	322860	1	1	908610	1	1	1140000
EAT44704.1	AAEL003952-PA [Aedes aegypti]	91758	5	5	536680	3	3	543670	6	6	1221700	7	7	1510900	6	6	2031700	7	7	2111500
XP_021708584.1	calpain-A isoform X2 [Aedes aegypti]	104016	5	5	536680	3	3	543670	6	6	1221700	7	7	1510900	6	6	2031700	7	7	2111500
XP_021708585.1	calpain-A isoform X3 [Aedes aegypti]	99333	5	5	536680	3	3	543670	6	6	1221700	7	7	1510900	6	6	2031700	7	7	2111500
XP_021708586.1	calpain-A isoform X4 [Aedes aegypti]	97479	5	5	536680	3	3	543670	6	6	1221700	7	7	1510900	6	6	2031700	7	7	2111500
XP_021708591.1	calpain-A isoform X8 [Aedes aegypti]	93813	5	5	536680	3	3	543670	6	6	1221700	7	7	1510900	6	6	2031700	7	7	2111500
EAT47922.1	AAEL000986-PB [Aedes aegypti]	20116	2	2	975110	1	1	126870	2	2	1221300	0	0	0	2	2	1431200	2	2	1641700
EAT44291.1	AAEL004347-PA [Aedes aegypti]	44231	3	3	773330	4	4	537880	3	3	1221100	4	4	1611800	4	4	1301900	2	2	260940
XP_001658896.1	eukaryotic translation initiation factor 3 subunit C [Aedes aegypti]	106101	3	3	671840	4	4	736640	4	4	1213700	6	6	2004400	5	5	1468300	4	4	1111300
EAT35677.1	AAEL012172-PA [Aedes aegypti]	30396	2	2	571780	4	4	1555800	4	4	1198500	5	5	2826600	3	3	1761400	6	6	3244800
EAT34983.1	AAEL012819-PA [Aedes aegypti]	13564	1	1	1256300	1	1	1751800	1	1	1196400	1	1	1288600	1	1	1752000	1	1	1054900
XP_001661879.1	eukaryotic peptide chain release factor subunit 1 [Aedes aegypti]	49163	5	5	1131500	3	3	549240	2	2	1190900	5	5	3851900	6	6	2478500	4	4	733470
XP_021698920.1	importin-4 [Aedes aegypti]	121817	1	1	93073	6	6	548050	8	8	1189100	11	11	2542900	9	9	1096800	7	7	608850
XP_001658431.1	short/branched chain specific acyl-CoA dehydrogenase mitochondrial [Aedes aegypti]	46410	2	2	1014700	3	3	751030	2	2	1185700	3	3	1744100	3	3	925200	3	3	1573100
JAN95550.1	putative hemomucin [Aedes aegypti]	67794	3	3	130490	5	5	1524100	4	4	1172400	2	2	708930	4	4	2112900	4	4	1615200
EAT36000.1	AAEL011881-PA [Aedes aegypti]	42545	2	2	864420	3	3	770540	2	2	1158200	2	2	1710600	2	2	1658600	3	3	1622900
EAT37225.1	AAEL010756-PB [Aedes aegypti]	17328	2	2	452950	4	4	1965900	2	2	1155400	1	1	227050	2	2	1315600	2	2	497130
ABF18109.1	ribosomal protein S18 [Aedes aegypti]	17527	3	3	1456600	3	3	3092200	2	2	1150500	3	3	2860800	2	2	1691700	1	1	1078200
ABF18345.1	vesicle trafficking protein SEC22 [Aedes aegypti]	24487	1	1	591230	2	2	639870	3	3	1144000	2	2	798430	2	2	790650	3	3	783250
EAT44775.1	AAEL003871-PA [Aedes aegypti]	27685	2	2	695250	2	2	1201800	4	4	1135100	5	5	3301100	3	3	2018200	4	4	1927700
EAT46778.1	AAEL002077-PA [Aedes aegypti]	38269	4	4	1656200	3	3	2160500	4	4	1129800	3	3	1954800	4	4	769260	5	5	1708700
EAT41266.1	AAEL007078-PA [Aedes aegypti]	133297	6	6	851700	8	8	580280	7	7	1123700	10	10	2228700	10	10	1070500	10	10	1014900
EAT38810.1	AAEL009341-PA [Aedes aegypti]	15124	1	1	378130	1	1	703810	1	1	1117300	1	1	666720	2	2	1470600	2	2	1108200
XP_001658759.1	eukaryotic translation initiation factor 3 subunit H [Aedes aegypti]	38491	1	1	205760	2	2	405620	3	3	1115300	4	4	1120700	4	4	1642700	1	1	250980
XP_021704628.1	dnaJ homolog subfamily A member 1 isoform X1 [Aedes aegypti]	52541	4	4	623270	4	4	827630	3	3	1104600	8	8	1972400	9	9	3086800	4	4	1473000
EAT47376.1	AAEL001516-PB [Aedes aegypti]	140488	7	7	1114600	5	5	1043400	5	5	1103800	6	6	1585900	4	4	1204200	3	3	594300
EAT47377.1	AAEL001516-PA [Aedes aegypti]	136780	7	7	1114600	5	5	1043400	5	5	1103800	6	6	1585900	4	4	1204200	3	3	594300
JAN94810.1	putative vesicle coat complex copii subunit sec31 [Aedes aegypti]	142511	7	7	1114600	5	5	1043400	5	5	1103800	6	6	1585900	4	4	1204200	3	3	594300
XP_021709268.1	protein transport protein Sec31A isoform X2 [Aedes aegypti]	146483	7	7	1114600	5	5	1043400	5	5	1103800	6	6	1585900	4	4	1204200	3	3	594300
EAT42136.1	AAEL006303-PA [Aedes aegypti]	20679	2	2	576520	2	2	679950	3	3	1100500	0	0	0	3	3	1820500	3	3	1297900
XP_021702339.1	transmembrane emp24 domain-containing protein bai isoform X2 [Aedes aegypti]	23846	2	2	576520	2	2	679950	3	3	1100500	0	0	0	3	3	1820500	3	3	1297900
XP_021694542.1	putative adenosylhomocysteinase 3 isoform X2 [Aedes aegypti]	50957	2	2	21297	5	5	568700	6	6	1100100	7	7	645540	7	7	889840	4	4	816120
XP_011493540.1	eukaryotic peptide chain release factor GTP-binding subunit ERF3A isoform X1 [Aedes aegypti]	64101	4	4	949200	5	5	89167000	3	3	1094300	4	4	1195100	5	5	1926800	4	4	1269400
XP_001661804.1	ribose-5-phosphate isomerase [Aedes aegypti]	29194	2	2	612380	3	3	830270	3	3	1087600	5	5	1441300	4	4	1552000	4	4	1236900
XP_001653478.2	uncharacterized protein LOC5571180 [Aedes aegypti]	43353	0	0	0	1	1	191800	5	5	1086500	4	4	1117600	8	8	6080100	0	0	0
XP_021695373.1	proton-coupled amino acid transporter-like protein pathetic [Aedes aegypti]	50974	2	2	501730	0	0	0	2	2	1080600	1	1	434150	3	3	2054500	0	0	0
EAT33995.1	AAEL013744-PA [Aedes aegypti]	21208	3	3	3143100	2	2	940180	1	1	1066800	2	2	644860	1	1	1256700	2	2	2098300
ABF18325.1	ubiquitin-conjugating enzyme [Aedes aegypti]	16678	1	1	816980	2	2	737870	2	2	1058700	3	3	1804700	2	2	3041600	2	2	1093700
XP_021699844.1	endoplasmic reticulum resident protein 44 isoform X1 [Aedes aegypti]	47603	3	3	2029200	1	1	1214900	2	2	1053700	3	3	3305100	4	4	515750	1	1	1328400
ABF18372.1	mitochondrial aldehyde dehydrogenase [Aedes aegypti]	56620	7	7	2705200	2	2	824480	8	8	1051400	4	4	2161200	7	7	1002600	10	10	6072700
EAT48532.1	AAEL000424-PA [Aedes aegypti]	54883	4	4	1401600	4	4	881700	4	4	1050500	5	5	2844300	5	5	1157200	6	6	555020
EAT46272.1	AAEL002501-PA [Aedes aegypti]	44323	4	4	1161400	4	4	1985200	3	3	1049800	5	5	3126300	4	4	2910600	4	4	788300
EAT34829.1	AAEL012964-PA [Aedes aegypti]	39843	0	0	0	0	0	0	2	2	1040300	1	1	558880	3	3	1395500	1	1	695850
XP_001652386.1	probable methylmalonate-semialdehyde dehydrogenase [acylating] mitochondrial [Aedes aegypti]	56572	2	2	774750	2	2	266390	2	2	1036700	4	4	2058800	3	3	1667300	6	6	3646100
EAT33917.1	AAEL013821-PA [Aedes aegypti]	60877	4	4	279290	4	4	397160	4	4	1028900	10	10	1776900	5	5	862280	7	7	735530
ABF18382.1	vacuolar H+-ATPase V1 sector subunit D [Aedes aegypti]	27905	2	2	854940	2	2	939350	3	3	1015500	2	2	184770	4	4	1896600	4	4	2245400
EAT36407.1	AAEL011505-PA partial [Aedes aegypti]	210961	0	0	0	0	0	0	1	1	1014200	0	0	0	1	1	29363	0	0	0
EAT42439.1	AAEL006040-PA partial [Aedes aegypti]	106129	6	6	812190	7	7	1071300	5	5	1008900	5	5	639480	9	9	3427400	6	6	817400
EAT33964.1	AAEL013778-PA [Aedes aegypti]	32978	2	2	654490	4	4	767240	3	3	1003900	4	4	714590	4	4	1178100	3	3	1049700
EAT40797.1	AAEL007484-PA [Aedes aegypti]	87344	6	6	1592600	6	6	1380600	3	3	992680	9	9	4012600	6	6	2989200	1	1	585560
EAT41280.1	AAEL007064-PA [Aedes aegypti]	41943	1	1	768900	1	1	389140	1	1	987640	3	3	1211300	2	2	929980	2	2	992700
XP_001658309.1	threonine--tRNA ligase cytoplasmic isoform X1 [Aedes aegypti]	82312	3	3	730060	3	3	515660	2	2	986600	8	8	2968400	6	6	2632600	6	6	2131400
ABF18286.1	ribosomal protein S10E [Aedes aegypti]	17977	2	2	814270	3	3	1955100	4	4	969910	4	4	383690	6	6	3437000	6	6	2783500
EAT34216.1	AAEL013528-PA [Aedes aegypti]	25881	4	4	1880800	1	2	742920	1	1	963950	3	3	1681700	4	4	1380700	3	3	1226700
EAT44113.1	AAEL004496-PA [Aedes aegypti]	52248	2	2	992240	2	2	425870	2	2	950580	2	2	486760	2	2	992740	7	7	6637000
XP_021703754.1	excitatory amino acid transporter 3 isoform X1 [Aedes aegypti]	52436	2	2	992240	2	2	425870	2	2	950580	2	2	486760	2	2	992740	7	7	6637000
EAT44660.1	AAEL003993-PA [Aedes aegypti]	31530	4	4	2294700	4	4	3954200	3	3	949780	7	7	6450100	4	4	3420900	4	4	2901800
EAT40303.1	AAEL007962-PA [Aedes aegypti]	25046	5	5	772350	6	6	2061600	4	4	945830	4	4	787980	3	3	524830	5	5	722550
ABF18322.1	serine/threonine specific protein phosphatase PP1 catalytic subunit [Aedes aegypti]	37310	2	2	304220	3	3	554360	3	3	933920	3	3	214860	5	6	1220600	3	4	1132100
XP_021694733.1	acyl-CoA-binding protein [Aedes aegypti]	9492	1	1	694640	1	1	879740	1	1	930100	1	1	1605700	1	1	1686400	2	2	1570600
EJY57527.1	AAEL017378-PA [Aedes aegypti]	84433	3	3	389480	3	3	475090	4	4	916500	0	0	0	2	2	854650	7	7	3956500
AAL76031.1	putative 30 kDa allergen-like protein [Aedes aegypti]	23584	0	0	0	2	26	3345100	1	20	914760	0	0	0	2	19	1351800	0	0	0
XP_001650832.1	phosphoribosylformylglycinamidine synthase [Aedes aegypti]	148185	0	0	0	3	3	308460	9	9	913310	14	14	5982100	8	8	440390	4	4	237980
XP_001654308.1	PRA1 family protein 3 [Aedes aegypti]	21057	1	1	300710	1	1	804170	1	1	909890	0	0	0	2	2	1598200	2	2	1629800
EAT42402.1	AAEL006061-PA [Aedes aegypti]	25726	1	1	672340	2	2	1599400	2	2	908840	0	0	0	2	2	1338100	1	1	577040
ABF18040.1	putative salivary secreted mucin 3 partial [Aedes aegypti]	29796	3	3	1300300	2	2	764210	3	3	899350	2	2	657910	2	2	1014800	2	2	800390
XP_001648745.1	CDGSH iron-sulfur domain-containing protein 2 homolog [Aedes aegypti]	14654	2	2	102700	0	0	0	6	6	896250	3	3	578060	3	3	1081300	7	7	2219800
XP_021706703.1	nucleolar protein 58 isoform X1 [Aedes aegypti]	61633	2	2	451650	3	3	474190	3	3	888310	0	0	0	3	3	705690	1	1	69418
EAT35199.1	AAEL012616-PA [Aedes aegypti]	111779	1	1	254490	1	1	240770	3	3	882320	2	2	627360	1	1	442250	1	1	303260
EAT33097.1	AAEL014642-PA [Aedes aegypti]	17350	3	3	812240	4	4	407910	2	2	878530	3	3	1318500	3	3	866370	5	5	1536900
EAT48366.1	AAEL000567-PA [Aedes aegypti]	89257	0	0	0	1	1	261430	3	3	873680	1	1	42978	3	3	960680	0	0	0
XP_021694877.1	amidophosphoribosyltransferase [Aedes aegypti]	62666	2	2	253900	4	4	1882700	2	2	860840	3	3	1656000	2	2	275640	2	2	596600
EAT47512.1	AAEL001375-PA [Aedes aegypti]	33745	1	1	633990	2	2	901670	1	1	856800	1	1	991340	2	2	1143400	1	1	721830
sp|Q176V0.1|UFM1_AEDAE	RecName: Full=Ubiquitin-fold modifier 1; Flags: Precursor	9261	2	2	1133000	2	2	215210	2	2	848160	4	4	2578900	4	4	2788800	3	3	816900
EAT43669.1	AAEL004902-PA [Aedes aegypti]	23709	2	2	196590	3	3	148430	3	3	844530	2	2	1072900	2	2	1386800	3	3	1206400
EAT37171.1	AAEL010814-PC [Aedes aegypti]	42218	3	3	1518000	2	2	207520	4	4	843480	3	3	270380	2	2	674100	4	4	1584100
EAT35758.1	AAEL012094-PB [Aedes aegypti]	40561	1	1	145020	1	1	350710	2	2	835940	3	3	970510	3	3	729830	2	2	480780
XP_021699822.1	heterogeneous nuclear ribonucleoprotein K isoform X1 [Aedes aegypti]	45694	3	3	601920	3	3	710560	2	2	830480	3	3	982460	2	2	933220	1	1	199020
EAT40535.1	AAEL007752-PA [Aedes aegypti]	9829	3	3	626540	4	4	399330	3	3	820510	0	0	0	3	3	1396600	8	8	2885400
XP_021705457.1	probable phospholipid hydroperoxide glutathione peroxidase isoform X1 [Aedes aegypti]	21982	2	2	632470	3	3	1703100	2	2	820490	2	2	1512600	4	4	3080900	3	3	3049500
XP_021713212.1	filamin-A isoform X5 [Aedes aegypti]	269510	5	5	403280	8	8	1359600	7	7	814360	19	19	2273100	14	14	3429800	8	8	1355300
EAT42790.1	AAEL005693-PB [Aedes aegypti]	17646	1	1	553350	0	0	0	1	1	813310	0	0	0	1	1	543830	2	2	467230
XP_021709354.1	ATP-binding cassette sub-family A member 13 [Aedes aegypti]	226407	2	2	297510	3	3	273520	3	3	799850	1	1	96047	4	4	1077000	3	3	373620
ABF18426.1	mitochondrial solute carrier protein [Aedes aegypti]	33927	2	2	659350	2	2	646110	2	2	799050	1	1	75283	2	2	1246500	5	5	3271800
XP_001652180.1	probable serine/threonine-protein kinase DDB_G0282963 [Aedes aegypti]	71889	2	2	850880	1	1	568290	2	2	795810	1	1	1088300	2	2	399310	1	1	249410
EAT48142.1	AAEL000854-PA [Aedes aegypti]	36710	2	2	840810	2	2	1038400	2	2	790670	4	4	1943000	2	2	1295400	2	2	1005300
EAT45977.1	AAEL002804-PA [Aedes aegypti]	87585	3	3	698290	4	4	1711200	3	3	772110	2	2	79962	3	3	830130	2	2	746800
XP_021701966.1	ankyrin-3 isoform X4 [Aedes aegypti]	260921	3	3	418010	1	1	139220	5	5	754880	4	4	295970	2	2	196090	8	8	1848200
XP_021701967.1	ankyrin-3 isoform X5 [Aedes aegypti]	248603	3	3	418010	1	1	139220	5	5	754880	4	4	295970	2	2	196090	8	8	1848200
XP_001663759.1	synaptobrevin isoform X3 [Aedes aegypti]	12497	1	1	449440	1	1	474670	1	1	751930	2	2	158940	2	2	2193800	1	1	761070
EAT45377.1	AAEL003345-PA [Aedes aegypti]	53322	0	0	0	1	1	46737	4	5	744730	3	3	364120	0	0	0	0	0	0
ABF18088.1	nucleoside diphosphate kinase [Aedes aegypti]	18421	2	2	325170	5	5	779750	4	4	739300	4	4	1307100	4	4	1690000	4	4	3373800
XP_021698405.1	tumor protein D52 isoform X2 [Aedes aegypti]	41972	4	4	1510900	6	6	2173500	2	2	738430	3	3	1795600	4	4	1941400	3	3	834460
XP_001659424.1	barrier-to-autointegration factor [Aedes aegypti]	10013	0	0	0	0	0	0	2	2	738200	0	0	0	0	0	0	1	1	476010
XP_001658796.1	NADH dehydrogenase [ubiquinone] 1 beta subcomplex subunit 11 mitochondrial [Aedes aegypti]	17535	2	2	513660	0	0	0	2	2	736700	1	1	208230	3	3	733720	1	1	794450
XP_001657982.1	heat shock protein beta-1 isoform X4 [Aedes aegypti]	21717	0	0	0	2	2	1097600	3	3	727520	3	3	360500	2	2	196740	0	0	0
XP_001657983.1	major egg antigen isoform X2 [Aedes aegypti]	23850	3	3	843250	2	2	1097600	3	3	727520	3	3	360500	2	2	196740	4	4	1287300
XP_021694943.1	heat shock protein beta-1 isoform X3 [Aedes aegypti]	22844	0	0	0	2	2	1097600	3	3	727520	3	3	360500	2	2	196740	0	0	0
EAT37748.1	AAEL010288-PA [Aedes aegypti]	76420	3	3	399070	2	2	393520	2	2	719570	3	3	713890	2	2	228250	1	1	202870
EJY58072.1	AAEL013980-PB [Aedes aegypti]	12280	3	3	981480	2	2	524570	2	2	719500	2	2	4472900	3	3	3290400	2	2	3858200
EAT44088.2	AAEL004522-PA [Aedes aegypti]	9150	1	1	572620	1	1	364830	1	1	717670	1	1	1508500	1	1	1100500	1	1	759620
EAT40195.1	AAEL008072-PA [Aedes aegypti]	24317	2	2	362360	1	1	34449	2	2	714880	2	2	265820	2	2	1049400	4	4	1866600
XP_021706950.1	putative fatty acyl-CoA reductase CG8306 [Aedes aegypti]	58634	1	1	472460	1	1	562510	2	2	711430	1	1	606860	2	2	1168700	2	2	586930
JAN95281.1	putative nuclear transport receptor ranbp7/ranbp8 importin beta superfamily [Aedes aegypti]	120480	5	5	389060	7	7	639450	7	7	676460	10	10	1608900	10	10	1963600	11	11	1909700
XP_001662345.2	uncharacterized protein LOC5576001 [Aedes aegypti]	83395	2	2	456560	3	3	544580	3	3	673750	5	5	1898900	3	3	828220	5	5	1282200
XP_021697188.1	guanine nucleotide-binding protein G(q) subunit alpha isoform X1 [Aedes aegypti]	41706	3	3	188110	1	1	437330	2	2	663140	2	2	322490	3	3	610580	6	6	3471900
XP_021696322.1	60S ribosomal protein L28 [Aedes aegypti]	17010	3	3	1375300	4	4	1171700	4	4	658060	2	2	421400	5	5	2419300	3	3	725550
EAT46008.1	AAEL002759-PA [Aedes aegypti]	32465	12	12	17429000	0	0	0	2	2	657830	0	0	0	4	4	2293200	0	0	0
XP_001649117.1	C-Myc-binding protein [Aedes aegypti]	17302	3	3	535570	3	3	744190	3	3	653780	3	3	996110	3	3	573350	3	3	288090
XP_001651544.1	heat shock protein 67B2 [Aedes aegypti]	23235	3	3	682860	2	2	429060	2	2	653490	3	3	726770	2	2	901360	2	2	425730
AAK14329.1	putative transport protein Sec61 alpha subunit [Aedes aegypti]	52139	7	7	3360200	1	6	598390	1	6	646020	0	0	0	2	8	919450	1	5	1023100
CAX86519.1	unnamed protein product [Aedes aegypti]	23244	2	2	489490	0	0	0	5	5	644190	0	0	0	3	3	712550	3	3	1789900
ABF18269.1	40S ribosomal protein S27 [Aedes aegypti]	9422	1	1	344080	1	1	494130	1	1	643920	1	1	318570	2	2	1103300	1	1	553930
XP_001663059.1	dolichyl-phosphate beta-glucosyltransferase [Aedes aegypti]	37575	2	2	329270	2	2	118710	2	2	631890	1	1	49317	3	3	1183400	1	1	350550
EAT41016.1	AAEL007297-PA [Aedes aegypti]	52427	2	2	58126	2	2	458900	2	2	631210	2	2	256960	3	3	931720	3	3	517010
XP_001648904.1	terminal uridylyltransferase Tailor [Aedes aegypti]	63988	1	1	403090	1	1	450440	1	1	629900	1	1	676760	2	2	1179000	2	2	458010
XP_001654894.1	lysosome-associated membrane glycoprotein 1 [Aedes aegypti]	33547	1	1	446300	1	1	530810	1	1	626020	1	1	410530	2	2	775250	0	0	0
EAT46218.1	AAEL002572-PA [Aedes aegypti]	22833	19	19	22490000	0	0	0	6	6	623430	0	0	0	9	9	2180500	0	0	0
EAT44438.1	AAEL004176-PA [Aedes aegypti]	32278	0	0	0	1	1	244580	2	2	622790	1	1	257980	3	3	759200	2	2	454470
XP_021698344.1	microtubule-associated protein RP/EB family member 1 isoform X2 [Aedes aegypti]	32611	0	0	0	1	1	244580	2	2	622790	1	1	257980	3	3	759200	2	2	454470
ABF18280.1	eukaryotic translation initiation factor 3 subunit 5 epsilon-like protein partial [Aedes aegypti]	31659	1	1	402770	5	5	871990	4	4	617570	3	3	1075700	2	2	970610	1	1	569360
XP_021709147.1	probable pseudouridine-5'-phosphatase isoform X1 [Aedes aegypti]	26976	4	4	288370	3	3	411350	3	3	617020	6	6	1372900	6	6	1194900	3	3	59673
ABF18446.1	20S proteasome regulatory subunit alpha type PSMA5/PUP2 [Aedes aegypti]	26930	1	1	262250	2	2	577390	2	2	615760	3	3	2031800	0	0	0	2	2	587010
EAT33861.1	AAEL013876-PA [Aedes aegypti]	18329	3	3	247950	1	1	126570	3	3	614620	2	2	162980	2	2	552980	3	3	1191600
sp|Q16MK2.1|EIF3J_AEDAE	RecName: Full=Eukaryotic translation initiation factor 3 subunit J; Short=eIF3j	28171	1	1	188650	2	2	468650	2	2	613040	3	3	1230800	2	2	1221600	2	2	612260
EAT36630.1	AAEL011302-PC [Aedes aegypti]	35756	1	21	231770	0	0	0	1	17	612660	1	19	689780	1	22	743400	0	0	0
EAT42054.1	AAEL006362-PA [Aedes aegypti]	75224	2	2	355810	0	0	0	2	2	610000	2	2	152050	0	0	0	1	1	69171
XP_021699560.1	calcium-binding mitochondrial carrier protein Aralar1 isoform X4 [Aedes aegypti]	75390	2	2	355810	0	0	0	2	2	610000	2	2	152050	0	0	0	1	1	69171
EAT38265.1	AAEL009810-PA [Aedes aegypti]	36401	2	2	571600	2	2	326120	2	2	609960	2	2	303300	3	3	577980	3	3	2374000
EAT43532.1	AAEL005037-PA [Aedes aegypti]	55969	0	0	0	0	0	0	2	2	605740	1	1	48834	3	3	108340	3	3	340880
XP_021697315.1	protein Mo25 [Aedes aegypti]	39160	3	3	101830	3	3	343740	3	3	605300	2	2	447660	3	3	501470	3	3	391340
ABF18368.1	reverse transcriptase-like protein partial [Aedes aegypti]	30193	2	2	576380	1	1	519730	2	2	599150	1	1	553680	1	1	582290	1	1	417350
EAT34456.1	AAEL013302-PA [Aedes aegypti]	14164	1	1	565210	1	1	740380	1	1	591080	1	1	541550	1	1	689240	2	2	1744300
EAT34552.1	AAEL013225-PA [Aedes aegypti]	35580	1	1	139690	2	2	438200	1	1	585640	1	1	775420	0	0	0	1	1	731890
XP_001660626.1	proteasome subunit alpha type-4 [Aedes aegypti]	28857	3	3	535600	2	2	679030	3	3	583800	5	5	2114000	5	5	1729800	2	2	815830
XP_001651256.1	60S ribosomal protein L35a [Aedes aegypti]	18887	0	0	0	0	0	0	1	1	582560	0	0	0	0	0	0	0	0	0
EAT33907.1	AAEL013828-PA [Aedes aegypti]	39273	3	3	307820	4	4	508070	3	3	578710	2	2	497890	3	3	396820	4	4	340650
ABF18456.1	26S proteasome regulatory complex ATPase RPT4 [Aedes aegypti]	44395	3	3	193220	5	5	1030400	3	3	570910	4	4	330860	4	4	780040	5	5	1334800
EAT42685.1	AAEL005801-PA [Aedes aegypti]	190225	4	4	1161600	5	5	2104700	2	2	567030	6	6	2909100	6	6	2251400	4	4	536060
EJY58037.1	AAEL013407-PB [Aedes aegypti]	56840	10	10	1603900	7	7	828260	3	3	564280	9	9	2103100	5	9	1290300	6	6	983920
XP_001654091.1	proteasome subunit alpha type-6 [Aedes aegypti]	27680	1	1	566590	3	3	764760	1	1	563890	4	4	2777900	4	4	2035500	2	2	754030
ABF18079.1	putative salivary secreted peptide [Aedes aegypti]	9291	2	2	1738900	2	2	2870700	2	2	562930	0	0	0	2	2	1952400	1	1	1368800
AAX47078.1	phosphoglucomutase 1 [Aedes aegypti]	60827	4	4	1000200	0	0	0	5	5	562690	7	7	1969000	10	10	2315200	5	5	2209800
EAT47566.1	AAEL001356-PA [Aedes aegypti]	15519	0	0	0	1	1	324360	1	1	557990	1	1	360880	1	1	525450	1	1	301380
JAN95564.1	hypothetical protein partial [Aedes aegypti]	96641	0	0	0	0	0	0	2	2	557260	0	0	0	0	0	0	0	0	0
JAN95611.1	putative fast myosin heavy chain hciii [Aedes aegypti]	92923	5	5	952760	0	0	0	4	4	552400	8	8	1630400	0	0	0	0	0	0
XP_021707340.1	ribosome-binding protein 1 isoform X1 [Aedes aegypti]	96756	5	5	952760	6	6	626440	4	4	552400	8	8	1630400	6	6	820340	5	5	898750
XP_001658798.2	protein starmaker isoform X4 [Aedes aegypti]	57013	1	1	563370	1	1	506900	1	1	550240	2	2	662100	2	2	626630	2	2	763910
EAT48822.1	AAEL000200-PA [Aedes aegypti]	12291	3	3	1019000	2	2	2563200	1	1	547500	3	3	1106700	0	0	0	0	0	0
XP_001647928.1	60S ribosomal protein L36 [Aedes aegypti]	13278	0	0	0	0	0	0	1	1	546810	0	0	0	0	0	0	0	0	0
EAT41302.1	AAEL007049-PA [Aedes aegypti]	29943	4	4	1048400	1	1	645000	2	2	543340	5	5	2901200	2	2	1989300	4	4	1632400
EAT42009.1	AAEL006415-PA [Aedes aegypti]	134875	2	2	253870	4	4	474470	4	4	534000	3	3	300230	6	6	1050200	5	5	518110
EAT47399.1	AAEL001484-PA [Aedes aegypti]	121320	3	3	163250	2	2	205290	2	2	533730	3	3	365240	3	3	335220	2	2	162570
EAT39285.1	AAEL008893-PA [Aedes aegypti]	53337	1	1	150470	2	2	687050	1	1	530550	3	3	2006800	2	2	1746300	3	3	1387100
XP_011493288.2	succinate--CoA ligase [GDP-forming] subunit beta mitochondrial [Aedes aegypti]	45662	2	2	654200	4	4	1145900	2	2	529560	3	3	1290500	2	2	852220	3	3	724180
EAT33042.1	AAEL014702-PA [Aedes aegypti]	66155	1	1	456400	1	1	278730	2	2	521440	1	1	801050	3	3	1173400	3	3	387560
EAT38865.1	AAEL009295-PA [Aedes aegypti]	39576	0	0	0	1	1	196890	3	3	513360	1	1	189410	0	0	0	3	3	155240
XP_001662676.2	putative pterin-4-alpha-carbinolamine dehydratase [Aedes aegypti]	24685	1	1	501310	1	1	410530	1	1	509300	2	2	1020300	1	1	411680	1	1	301500
XP_001663281.1	serine/threonine-protein phosphatase PP2A [Aedes aegypti]	35540	0	0	0	1	1	199300	2	2	501580	2	2	1123400	2	2	516950	2	2	544350
ABF18339.1	unknown conserved protein partial [Aedes aegypti]	34553	2	2	254650	1	1	409130	2	2	496800	1	1	170160	1	1	521820	1	1	580670
XP_021713031.1	eukaryotic translation initiation factor 3 subunit D [Aedes aegypti]	68284	2	2	475590	4	4	691570	3	3	493870	7	7	2169100	2	2	567040	0	0	0
EAT38939.1	AAEL009214-PA [Aedes aegypti]	9884	0	0	0	1	1	46713	2	2	493220	3	3	1070700	3	3	993770	2	2	550820
XP_001654076.1	leucine-rich repeat transmembrane neuronal protein 3 isoform X1 [Aedes aegypti]	42917	2	2	169940	1	1	175760	3	3	487220	1	1	36081	1	1	317380	1	1	65069
EAT41757.1	AAEL006634-PA [Aedes aegypti]	43263	1	1	975670	1	1	1031900	1	1	470500	4	4	1457600	2	2	575980	1	1	1158500
EAT37505.1	AAEL010514-PA [Aedes aegypti]	35042	2	2	334420	3	3	490790	2	2	464420	3	3	649440	2	2	732350	2	2	278480
JAN95348.1	putative merozoite surface proteinmerozoite surface protein [Aedes aegypti]	64535	3	3	278020	2	2	570930	3	3	463120	3	3	443620	1	1	460740	3	3	248940
EAT45232.1	AAEL003453-PA [Aedes aegypti]	34252	2	2	238530	0	0	0	3	3	458610	1	1	31743	0	0	0	3	3	112490
EAT36241.1	AAEL011657-PA [Aedes aegypti]	57450	4	4	301000	3	3	401310	3	3	457510	4	4	931370	3	3	403060	3	3	192990
EAT39319.1	AAEL008862-PA [Aedes aegypti]	112909	0	0	0	2	2	409200	1	1	450440	2	2	747120	2	2	767060	3	3	480280
EAT43013.1	AAEL005508-PA [Aedes aegypti]	26529	6	6	3872300	3	3	1052000	2	2	449990	2	2	283970	4	4	1817100	6	6	3242900
EAT43014.1	AAEL005508-PB [Aedes aegypti]	22812	0	0	0	3	3	1052000	2	2	449990	2	2	283970	4	4	1817100	0	0	0
EAT36523.1	AAEL011395-PA [Aedes aegypti]	88103	2	2	65028	2	2	207430	5	5	449770	7	7	1664100	4	4	797430	2	2	318010
XP_001663131.1	26S proteasome regulatory subunit 7 [Aedes aegypti]	48615	2	2	93134	1	1	225140	3	3	449400	3	3	341070	6	6	656820	5	5	697970
EAT32422.1	AAEL015410-PA [Aedes aegypti]	59504	1	1	123180	1	1	256840	1	1	448940	2	2	541770	1	1	354530	1	1	237980
XP_021705972.1	protein SEC13 homolog [Aedes aegypti]	36281	2	2	435160	1	1	589960	1	1	447130	1	1	864960	2	2	871260	1	1	4011000
EAT39011.1	AAEL009154-PA [Aedes aegypti]	55150	4	4	146090	0	0	0	2	2	446130	0	0	0	0	0	0	0	0	0
EAT39012.1	AAEL009154-PB [Aedes aegypti]	53670	4	4	146090	4	4	281780	2	2	446130	6	6	1664100	6	6	753030	4	4	549060
EAT34935.1	AAEL012863-PA [Aedes aegypti]	27031	2	2	271350	0	0	0	2	2	444270	2	2	458020	2	2	294850	0	0	0
EAT47004.1	AAEL001865-PA [Aedes aegypti]	19428	2	2	246650	0	0	0	1	1	443740	0	0	0	2	2	483740	3	3	1235300
XP_021693222.1	prostatic acid phosphatase [Aedes aegypti]	49799	1	1	516430	1	1	159440	1	1	441090	1	1	187460	1	1	230300	0	0	0
EAT46434.1	AAEL002401-PA [Aedes aegypti]	23146	1	1	327750	1	1	494300	2	2	440980	2	2	815240	2	2	626110	1	1	220320
EAT42528.1	AAEL005947-PB [Aedes aegypti]	52148	0	0	0	2	2	117760	4	4	439550	3	3	1147700	5	5	1214900	1	1	319530
EAT42121.1	AAEL006315-PA [Aedes aegypti]	99261	4	4	88457	2	2	99766	4	4	436230	9	9	1139000	6	6	754530	2	2	86856
XP_001657106.1	eukaryotic translation initiation factor 6 [Aedes aegypti]	26088	2	2	209700	1	1	9796	1	1	435340	2	2	83053	1	1	438050	1	1	113270
EAT35255.1	AAEL012579-PA [Aedes aegypti]	45363	3	3	585670	2	2	475810	5	5	433530	5	5	1253900	3	3	276300	4	4	495390
XP_001654614.1	FK506-binding protein 59 isoform X2 [Aedes aegypti]	44388	1	1	176820	1	1	384900	1	1	430410	1	1	138220	1	1	276520	1	1	178560
XP_021701994.1	collagen alpha-1(IV) chain [Aedes aegypti]	175252	1	1	538990	0	0	0	1	1	430320	0	0	0	2	2	681620	0	0	0
XP_011493522.1	nucleolar protein 56 [Aedes aegypti]	55459	3	3	209030	5	5	218900	5	5	429030	5	5	718280	2	2	427160	1	1	105570
EAT44346.1	AAEL004278-PA [Aedes aegypti]	51189	1	1	140790	1	1	190150	1	1	428330	1	1	265970	0	0	0	1	1	361240
EAT37516.1	AAEL010508-PA [Aedes aegypti]	368593	5	5	1605100	3	3	641730	3	4	425610	4	4	1564200	4	5	214800	1	2	55258
XP_021697209.1	vacuolar protein sorting-associated protein 13C isoform X6 [Aedes aegypti]	380272	5	5	1605100	3	3	641730	3	4	425610	4	4	1564200	4	5	214800	1	2	55258
XP_021709258.1	dynein heavy chain cytoplasmic isoform X10 [Aedes aegypti]	532124	3	3	257260	4	4	274790	4	4	424800	4	4	86711	4	4	487920	7	7	833890
EAT34637.1	AAEL013144-PA [Aedes aegypti]	36018	2	2	304220	2	2	347660	3	3	424790	6	6	1664700	5	5	1536300	1	1	307930
XP_001655376.1	V-type proton ATPase subunit F [Aedes aegypti]	14124	0	0	0	3	3	1672800	1	1	418630	1	1	160940	2	2	427600	3	3	1512700
EAT32561.1	AAEL015304-PA [Aedes aegypti]	35713	1	1	224890	1	1	216740	2	2	413550	0	0	0	1	1	243020	0	0	0
EAT42207.1	AAEL006242-PA [Aedes aegypti]	476737	4	4	167960	6	6	610340	9	9	413470	10	10	804300	10	10	1626100	1	1	145310
EAT38065.1	AAEL010004-PA [Aedes aegypti]	78775	1	1	240410	1	1	134490	1	1	412810	1	1	13496	3	3	311440	7	7	2001700
XP_001660551.2	MICOS complex subunit Mic60 isoform X2 [Aedes aegypti]	81188	1	1	240410	1	1	134490	1	1	412810	1	1	13496	3	3	311440	7	7	2001700
ABF18351.1	molecular co-chaperone STI1 [Aedes aegypti]	37846	2	2	302660	3	3	480800	1	1	401790	2	2	796220	2	2	628900	1	1	377460
XP_021694661.1	T-complex protein 1 subunit beta [Aedes aegypti]	57894	0	0	0	5	5	257260	3	3	401080	6	6	271380	6	6	795530	5	5	454970
EAT42270.1	AAEL006174-PA [Aedes aegypti]	23289	1	1	682180	1	1	737230	1	1	397640	2	2	1588900	1	1	714170	3	3	1030600
XP_021709632.1	eukaryotic translation initiation factor 2 subunit 3 isoform X2 [Aedes aegypti]	51263	1	1	215940	2	2	669440	2	2	388770	5	5	1367300	5	5	1387000	3	3	340140
ABF18413.1	RAB family GTPase [Aedes aegypti]	24304	2	2	265590	2	2	508300	2	2	385470	4	4	1237700	3	3	766830	3	3	1272000
EAT33880.1	AAEL013854-PA partial [Aedes aegypti]	112551	0	0	0	0	0	0	2	2	383180	0	0	0	4	4	933430	2	2	480200
EAT34168.1	AAEL013567-PA partial [Aedes aegypti]	146054	0	0	0	0	0	0	2	2	383180	0	0	0	4	4	933430	2	2	480200
XP_021712861.1	ferrochelatase mitochondrial-like [Aedes aegypti]	42112	1	1	351400	1	1	286460	1	1	380870	1	1	302520	1	1	667830	1	1	706800
XP_001659136.1	protein disulfide-isomerase A5 [Aedes aegypti]	71479	0	0	0	1	1	457090	1	1	374580	1	1	452120	1	1	550760	0	0	0
EAT43522.1	AAEL005052-PB [Aedes aegypti]	50601	1	12	125720	3	10	1410600	2	11	372730	0	0	0	5	17	1015800	4	18	596490
EAT44875.1	AAEL003785-PA [Aedes aegypti]	101219	0	0	0	1	1	277780	2	2	372260	0	0	0	0	0	0	0	0	0
XP_021707726.1	clustered mitochondria protein homolog [Aedes aegypti]	160081	5	5	362440	4	4	296730	3	3	364300	0	0	0	3	3	438350	0	0	0
EAT32804.1	AAEL014961-PA [Aedes aegypti]	43479	0	0	0	2	2	177830	3	3	362840	2	2	189700	0	0	0	0	0	0
EAT42765.2	AAEL005728-PA [Aedes aegypti]	84905	2	2	435480	2	2	246540	2	2	362810	3	3	639100	3	3	923940	4	4	710820
XP_021701711.1	cysteine-rich with EGF-like domain protein 2 isoform X1 [Aedes aegypti]	42325	1	1	201400	1	1	238670	1	1	359230	1	1	156770	1	1	213960	1	1	152640
XP_021701712.1	cysteine-rich with EGF-like domain protein 2 isoform X2 [Aedes aegypti]	37554	1	1	201400	1	1	238670	1	1	359230	1	1	156770	1	1	213960	1	1	152640
XP_021698653.1	puromycin-sensitive aminopeptidase isoform X2 [Aedes aegypti]	120289	0	0	0	3	3	296560	2	2	348380	3	3	400320	4	4	621810	5	5	753120
XP_021698325.1	uncharacterized protein LOC5564242 [Aedes aegypti]	81889	10	11	6537600	7	7	876390	2	2	344420	5	6	922250	1	1	109710	2	2	298810
XP_001653210.1	peptidyl-prolyl cis-trans isomerase FKBP2 [Aedes aegypti]	15185	2	2	96173	1	1	252720	1	1	341710	2	2	441810	1	1	512010	0	0	0
XP_021712996.1	heterogeneous nuclear ribonucleoprotein 87F [Aedes aegypti]	39836	0	0	0	2	2	370450	1	1	341590	0	0	0	0	0	0	2	2	652010
XP_001653775.1	inosine-5'-monophosphate dehydrogenase [Aedes aegypti]	55889	0	0	0	2	2	246430	1	1	336880	1	1	343460	1	1	213270	0	0	0
XP_021694158.1	uncharacterized protein LOC23687573 isoform X2 [Aedes aegypti]	184528	1	1	307940	2	2	518500	1	1	332440	3	3	698150	3	3	337910	2	2	350150
EAT35521.1	AAEL012310-PA [Aedes aegypti]	47024	0	0	0	2	2	240750	2	2	331510	2	2	236510	2	2	496810	5	5	616190
EAT36321.1	AAEL011578-PA [Aedes aegypti]	57821	1	1	235480	1	1	291990	1	1	327810	2	2	487780	1	1	485060	1	1	423200
XP_001664139.2	uncharacterized protein LOC5578961 [Aedes aegypti]	11917	2	2	291870	2	2	377530	2	2	326350	2	2	754210	2	2	363740	0	0	0
EAT42272.1	AAEL006187-PA [Aedes aegypti]	293228	1	1	82863	3	3	205400	2	2	324310	3	3	289630	6	6	390990	2	2	99989
EAT37810.1	AAEL010242-PA [Aedes aegypti]	8655	0	0	0	0	0	0	1	9	317590	0	0	0	0	0	0	0	0	0
JAN95878.1	putative adenylate cyclase-associated protein cap/srv2p partial [Aedes aegypti]	67877	3	3	480080	2	2	356100	2	2	317100	0	0	0	0	0	0	2	2	1158900
XP_021700501.1	microtubule-associated protein futsch isoform X1 [Aedes aegypti]	122820	3	3	480080	2	2	356100	2	2	317100	2	2	880440	0	0	0	2	2	1158900
ABF18463.1	conserved insect protein partial [Aedes aegypti]	16445	0	0	0	0	0	0	2	2	316750	0	0	0	2	2	1447000	3	3	1969500
EAT32739.1	AAEL015040-PA [Aedes aegypti]	56727	0	0	0	6	6	707510	4	4	313500	0	0	0	2	2	320200	2	2	116600
XP_021709209.1	microtubule-actin cross-linking factor 1 isoforms 1/2/3/5 isoform X18 [Aedes aegypti]	1006088	10	10	4951100	0	0	0	5	5	313150	0	0	0	15	15	8998400	15	15	489350
XP_021709229.1	dystonin isoform X34 [Aedes aegypti]	585436	0	0	0	0	0	0	5	5	313150	0	0	0	0	0	0	0	0	0
XP_021709230.1	dystonin isoform X35 [Aedes aegypti]	991319	0	0	0	19	19	1226400	5	5	313150	0	0	0	0	0	0	15	15	489350
EAT35903.1	AAEL011981-PA [Aedes aegypti]	58045	3	3	553120	0	0	0	1	1	312910	2	2	186330	2	2	310250	22	22	43573000
EAT41321.1	AAEL007023-PA [Aedes aegypti]	77798	1	1	227450	1	1	27343	1	1	312040	2	2	461430	2	2	1101600	2	2	1160200
XP_001658238.1	ADP-ribosylation factor-like protein 8 [Aedes aegypti]	21234	1	1	284850	0	0	0	1	1	311950	0	0	0	0	0	0	1	1	874190
ABF18341.1	translation initiation factor 3 subunit e [Aedes aegypti]	51032	2	2	30974	2	2	21692	4	4	311430	6	6	1218100	2	2	41624	2	2	147270
EAT36627.1	AAEL011302-PD [Aedes aegypti]	35641	1	21	369700	21	21	24868000	2	18	307620	2	20	485150	2	23	445810	3	23	444730
XP_021703267.1	ejaculatory bulb-specific protein 3 isoform X1 [Aedes aegypti]	16000	2	2	902790	1	1	652380	1	1	301110	2	2	485280	2	2	719980	2	2	1092400
EAT45312.1	AAEL003431-PA [Aedes aegypti]	30421	4	4	341610	2	2	417370	2	2	300540	5	5	1435400	3	3	651950	0	0	0
EAT45293.1	AAEL003428-PA [Aedes aegypti]	26041	2	2	208930	0	0	0	1	1	297180	1	1	271340	0	0	0	1	1	216650
EAT39358.1	AAEL008849-PA [Aedes aegypti]	43488	0	0	0	2	2	334130	1	1	297150	1	1	507400	1	1	431570	2	2	663780
EAT36155.2	AAEL011741-PA [Aedes aegypti]	23264	2	4	4207700	1	1	218410	2	3	292060	1	1	285270	2	4	1044500	2	3	216410
XP_021695290.1	vacuolar protein sorting-associated protein 41 homolog [Aedes aegypti]	140148	1	1	297140	1	1	252850	1	1	284110	1	1	299250	1	1	286110	2	2	177250
XP_001657115.1	heterogeneous nuclear ribonucleoprotein M isoform X2 [Aedes aegypti]	59230	0	0	0	0	0	0	1	1	283990	0	0	0	0	0	0	1	1	195330
EAT48506.1	AAEL000410-PA [Aedes aegypti]	25113	1	1	157440	2	2	262130	2	2	280620	0	0	0	4	4	1505900	4	4	365810
XP_021711561.1	serine-arginine protein 55-like [Aedes aegypti]	41829	0	0	0	1	1	62544	1	1	277870	1	1	156160	1	1	261140	0	0	0
EAT40122.1	AAEL008131-PA [Aedes aegypti]	32123	1	2	277820	2	3	346170	2	3	276360	1	2	521190	2	3	299130	2	3	790480
XP_021711351.1	glutathione S-transferase isoform X4 [Aedes aegypti]	23272	7	9	11956000	1	1	218410	2	3	273920	1	1	285270	3	5	2276000	0	0	0
XP_001658306.1	ATP-dependent RNA helicase WM6 [Aedes aegypti]	48783	0	0	0	1	1	105790	2	2	268280	2	2	470590	1	1	161410	0	0	0
XP_021708503.1	AP-1 complex subunit beta-1 isoform X3 [Aedes aegypti]	102831	2	2	127990	3	3	139120	3	3	261620	4	4	266170	2	2	152670	7	7	1316000
XP_021698057.1	filamin-B isoform X1 [Aedes aegypti]	307245	4	4	410550	5	5	443010	3	3	258590	5	5	188410	5	5	1178500	0	0	0
EAT41043.1	AAEL007293-PC [Aedes aegypti]	40668	3	3	548920	4	4	673130	2	2	257800	2	2	529490	2	2	538580	3	3	1172500
XP_001652300.1	ATP-dependent 6-phosphofructokinase isoform X2 [Aedes aegypti]	86550	5	5	834910	1	1	163330	1	1	256140	0	0	0	1	1	268560	7	7	1136500
XP_021696006.1	ATP-dependent 6-phosphofructokinase isoform X1 [Aedes aegypti]	86450	5	5	834910	1	1	163330	1	1	256140	0	0	0	1	1	268560	7	7	1136500
sp|Q17DT0.1|UBA5_AEDAE	RecName: Full=Ubiquitin-like modifier-activating enzyme 5; Short=Ubiquitin-activating enzyme 5	43423	3	3	111720	3	3	689450	1	1	254900	2	2	250690	2	2	317540	2	2	233610
EAT45166.1	AAEL003514-PA [Aedes aegypti]	58422	0	0	0	0	0	0	2	2	252620	0	0	0	0	0	0	2	2	155400
EAT46263.1	AAEL002527-PA [Aedes aegypti]	69723	0	0	0	1	1	103430	2	2	246970	0	0	0	2	2	621560	2	2	567260
XP_021699471.1	congested-like trachea protein [Aedes aegypti]	32471	0	0	0	1	1	147070	1	1	246590	0	0	0	1	1	231730	1	1	211640
EAT40572.1	AAEL007702-PA [Aedes aegypti]	57263	2	2	220150	1	1	73995	3	3	246450	1	1	142330	2	2	214930	1	1	168860
EAT36116.1	AAEL011778-PA [Aedes aegypti]	65799	2	2	74290	1	1	65709	2	2	244700	2	2	512830	2	2	412890	2	2	434830
XP_021698998.1	LIM and SH3 domain protein Lasp isoform X1 [Aedes aegypti]	70975	1	1	160870	1	1	465210	2	2	240770	2	2	164290	2	2	335430	0	0	0
EAT47993.1	AAEL000934-PA partial [Aedes aegypti]	32394	2	2	570910	3	3	502690	3	3	240480	2	2	777790	2	2	616540	0	0	0
XP_001657492.2	clathrin light chain isoform X4 [Aedes aegypti]	22225	2	2	570910	3	3	502690	3	3	240480	2	2	777790	2	2	616540	4	4	612970
XP_021708157.1	clathrin light chain isoform X3 [Aedes aegypti]	27259	2	2	570910	3	3	502690	3	3	240480	2	2	777790	2	2	616540	0	0	0
EAT39093.1	AAEL009078-PA [Aedes aegypti]	22001	0	0	0	0	0	0	2	2	237400	0	0	0	0	0	0	2	2	518490
XP_001661529.1	guanine nucleotide-binding protein-like 3 homolog [Aedes aegypti]	68854	0	0	0	0	0	0	1	1	232670	0	0	0	0	0	0	1	1	16896
EAT39249.1	AAEL008921-PB [Aedes aegypti]	23737	2	2	74110	0	0	0	1	1	231790	0	0	0	2	2	326980	0	0	0
XP_001656332.2	B-cell receptor-associated protein 31 isoform X3 [Aedes aegypti]	26749	2	2	2392100	2	2	871350	1	1	226710	4	4	3627800	2	2	2399700	1	1	1421700
EAT38507.1	AAEL009617-PA [Aedes aegypti]	63472	1	1	257940	2	2	94991	1	1	224550	2	2	526910	1	1	276990	1	1	149180
XP_001660978.1	trifunctional purine biosynthetic protein adenosine-3 [Aedes aegypti]	147118	0	0	0	3	3	106460	4	4	223330	3	3	61745	0	0	0	1	1	4449800
XP_021693887.1	la-related protein 1 isoform X2 [Aedes aegypti]	169446	0	0	0	1	3	369030	2	2	221770	1	2	365650	1	1	432250	1	1	239480
EAT43346.1	AAEL005238-PA [Aedes aegypti]	83291	2	2	250090	2	2	102410	2	2	220220	0	0	0	2	2	205050	6	6	2285200
XP_001657813.1	alpha alpha-trehalose-phosphate synthase [UDP-forming] [Aedes aegypti]	91950	0	0	0	0	0	0	3	3	217580	1	1	91269	0	0	0	2	2	65898
EAT35079.1	AAEL012731-PA [Aedes aegypti]	26273	4	5	1203300	3	4	3006200	1	2	215910	2	3	136210	4	5	2124700	4	5	3137600
EAT33452.1	AAEL014275-PA [Aedes aegypti]	36610	3	3	933120	3	3	810370	1	1	212170	1	1	232410	2	2	643450	3	3	1368300
EAT45482.1	AAEL003234-PA [Aedes aegypti]	12192	0	0	0	0	0	0	1	1	210100	0	0	0	1	1	104540	2	2	268230
EAT45789.1	AAEL002978-PA [Aedes aegypti]	56092	1	1	156920	2	2	116020	1	1	203240	3	3	143610	3	3	229690	4	4	92021
EAT45904.1	AAEL002870-PA [Aedes aegypti]	81878	4	4	619280	5	5	396080	1	1	201040	7	7	2532100	5	5	1474100	4	4	1093400
ABF18532.1	nuclear distribution protein NUDC [Aedes aegypti]	37427	2	2	145350	2	2	402180	2	2	198800	2	2	238440	1	1	92922	0	0	0
XP_021712088.1	sorbitol dehydrogenase-like [Aedes aegypti]	38155	1	1	111250	0	0	0	2	2	194090	0	0	0	0	0	0	2	2	156540
XP_001651530.1	signal recognition particle receptor subunit alpha homolog [Aedes aegypti]	69733	1	1	235310	1	1	301670	1	1	192790	1	1	131690	2	2	923680	1	1	185390
EAT42925.1	AAEL005579-PA [Aedes aegypti]	40988	1	1	166390	1	1	243640	1	1	192250	1	1	265300	1	1	190310	1	1	158360
EAT35209.1	AAEL012609-PA [Aedes aegypti]	55061	3	3	563380	0	0	0	2	2	192190	1	1	177390	3	3	307620	24	24	30724000
XP_021701997.1	collagen alpha-1(IV) chain [Aedes aegypti]	182538	0	0	0	0	0	0	1	1	189800	0	0	0	0	0	0	1	1	117020
EAT36941.1	AAEL011016-PA [Aedes aegypti]	57978	0	0	0	0	0	0	2	2	187990	0	0	0	0	0	0	0	0	0
XP_021695711.1	carboxypeptidase D isoform X6 [Aedes aegypti]	51856	0	0	0	0	0	0	2	2	187990	0	0	0	0	0	0	0	0	0
AAL58076.1	transferrin precursor [Aedes aegypti]	70545	2	2	334540	6	6	1264800	1	1	187590	6	6	1993900	7	7	2622200	7	7	3863200
EAT43596.1	AAEL004984-PA [Aedes aegypti]	138700	2	2	91342	3	3	175350	6	6	186860	2	2	36323	4	4	111080	6	6	211580
XP_021695734.1	H(+)/Cl(-) exchange transporter 7 isoform X2 [Aedes aegypti]	78592	0	0	0	1	1	298320	1	1	186090	0	0	0	0	0	0	0	0	0
EAT45047.1	AAEL003664-PB [Aedes aegypti]	45697	4	4	314060	4	4	707100	3	3	180590	3	3	455940	3	3	321670	3	3	1135900
XP_001650481.1	uncharacterized serine-rich protein C215.13 [Aedes aegypti]	14389	2	2	60628	2	2	351990	2	2	179280	0	0	0	2	2	375760	2	2	315450
XP_001661812.1	WAP Kazal immunoglobulin Kunitz and NTR domain-containing protein 2 [Aedes aegypti]	11814	1	1	158370	3	3	525800	2	2	178130	1	1	230420	1	1	223080	0	0	0
EAT41184.1	AAEL007160-PA [Aedes aegypti]	55204	0	0	0	2	2	81630	2	2	177670	2	2	13001	2	2	134580	2	2	216990
EAT41437.1	AAEL006911-PA partial [Aedes aegypti]	95850	2	2	142250	2	2	189340	1	1	172000	0	0	0	1	1	172160	0	0	0
XP_021704917.1	putative uncharacterized protein DDB_G0271606 isoform X2 [Aedes aegypti]	166416	2	2	142250	2	2	189340	1	1	172000	0	0	0	1	1	172160	0	0	0
EAT39699.1	AAEL008508-PA [Aedes aegypti]	26593	0	0	0	0	0	0	1	1	170450	1	1	260250	0	0	0	2	2	378020
EAT34769.1	AAEL013020-PA [Aedes aegypti]	36456	1	1	65706	2	2	669660	2	2	170200	1	1	196270	1	1	246010	2	2	139680
EAT48800.1	AAEL000199-PA [Aedes aegypti]	75632	1	1	187370	1	1	232400	3	3	166420	3	3	281380	2	2	602160	3	3	470450
XP_001663804.1	ras-related protein rab7 [Aedes aegypti]	23589	0	0	0	1	1	130740	1	1	165700	1	1	152940	2	2	163590	0	0	0
EAT33522.1	AAEL014204-PA [Aedes aegypti]	27649	1	1	65661	1	1	66423	2	2	164650	1	1	92425	1	1	106780	0	0	0
ABF18459.1	surfeit 4 cargo protein [Aedes aegypti]	30435	0	0	0	0	0	0	1	1	163950	0	0	0	1	1	162840	0	0	0
XP_021698953.1	CAD protein [Aedes aegypti]	246709	1	1	27181	0	0	0	1	1	162270	0	0	0	2	2	60123	0	0	0
ABF18300.1	predicted ER protein with RDEL retention signal [Aedes aegypti]	23256	0	0	0	3	3	335850	2	2	161070	2	2	316840	3	3	2514200	0	0	0
XP_001650131.1	peroxisomal biogenesis factor 19 [Aedes aegypti]	32051	1	1	212250	1	1	212110	1	1	160230	1	1	231610	1	1	138770	0	0	0
XP_001662952.2	bifunctional purine biosynthesis protein PURH [Aedes aegypti]	64194	5	5	436490	9	9	7853400	6	6	160220	10	10	2392800	6	6	2023700	7	7	1143100
XP_001648290.2	eukaryotic translation initiation factor 4H isoform X2 [Aedes aegypti]	36238	1	1	137020	0	0	0	1	1	159180	0	0	0	0	0	0	0	0	0
CBL74927.1	unnamed protein product [Aedes aegypti]	24549	1	1	97201	1	1	73775	1	1	158100	1	1	193120	2	2	216590	1	1	134690
EAT34058.1	AAEL013676-PA [Aedes aegypti]	45537	3	3	398070	4	4	317420	2	2	156860	4	4	253600	3	3	731170	3	3	365760
AAB60935.1	amylase [Aedes aegypti]	80855	3	51	373010	2	26	119960	2	28	155700	7	43	18036000	5	40	8123100	9	44	12672000
XP_001662371.2	peptidyl-prolyl cis-trans isomerase FKBP8 isoform X2 [Aedes aegypti]	43606	1	1	146260	2	2	185990	1	1	155640	5	5	1172700	5	5	917940	0	0	0
sp|Q16HW7.1|GNPI_AEDAE	RecName: Full=Glucosamine-6-phosphate isomerase; AltName: Full=Glucosamine-6-phosphate deaminase; Short=GNPDA; Short=GlcN6P deaminase	31400	0	0	0	0	0	0	1	1	153690	1	1	347320	2	2	335630	0	0	0
XP_001655818.2	alpha-1 3/1 6-mannosyltransferase ALG2 [Aedes aegypti]	47411	1	1	182940	0	0	0	1	1	153000	0	0	0	1	1	187690	0	0	0
EAT48591.1	AAEL000388-PA [Aedes aegypti]	141963	0	0	0	3	3	209450	2	2	152580	4	4	59581	4	4	84463	1	1	48629
EAT33400.1	AAEL014325-PA [Aedes aegypti]	53001	0	0	0	0	0	0	3	3	149390	3	3	40922	0	0	0	0	0	0
XP_001660595.1	T-complex protein 1 subunit gamma [Aedes aegypti]	59614	0	0	0	0	0	0	1	1	146360	2	2	82152	0	0	0	1	1	43205
XP_001654260.2	isocitrate dehydrogenase [NAD] subunit beta mitochondrial [Aedes aegypti]	40564	7	7	1974100	1	1	48277	1	1	145440	0	0	0	4	4	559870	8	8	3405400
EAT37275.1	AAEL010716-PA [Aedes aegypti]	52186	0	0	0	1	6	147420	1	6	145280	0	0	0	1	7	275280	0	0	0
XP_011493352.2	glutathione S-transferase 1 isoform X2 [Aedes aegypti]	23846	0	0	0	2	2	260630	2	2	144360	1	3	131100	0	0	0	1	1	352790
EAT45539.1	AAEL003206-PA [Aedes aegypti]	23373	1	1	75859	2	2	233510	1	1	141680	2	2	84355	4	4	405870	0	0	0
EAT45573.1	AAEL003161-PA [Aedes aegypti]	50048	0	0	0	0	0	0	1	1	138350	0	0	0	0	0	0	0	0	0
EAT40109.1	AAEL008128-PA [Aedes aegypti]	10249	1	1	172510	1	1	112860	1	1	137990	1	1	20472	1	1	120220	1	1	18482
EAT44083.1	AAEL004532-PA [Aedes aegypti]	35505	2	2	226500	1	1	472020	1	1	135890	2	2	49309	1	1	119630	1	1	254660
EAT46182.1	AAEL002597-PA [Aedes aegypti]	28516	0	0	0	1	1	110590	1	1	135720	2	2	178480	1	1	158970	2	2	97397
XP_021696766.1	uncharacterized protein LOC110675611 [Aedes aegypti]	37156	1	1	279340	0	0	0	1	1	130950	0	0	0	2	2	238190	0	0	0
EAT43966.1	AAEL004620-PA [Aedes aegypti]	37223	0	0	0	0	0	0	1	1	126810	0	0	0	2	2	36892	2	2	207420
XP_021694614.1	protein lap4 isoform X3 [Aedes aegypti]	308728	0	0	0	0	0	0	2	2	126640	2	2	309040	0	0	0	0	0	0
AAY41830.1	putative secreted protein precursor [Aedes aegypti]	10270	12	12	577140000	0	0	0	1	9	123170	9	9	469620000	12	12	627750000	11	11	388840000
XP_001658058.1	lipid storage droplets surface-binding protein 2 [Aedes aegypti]	35742	2	2	247020	3	3	221630	1	1	122110	3	3	219380	0	0	0	3	3	365480
EAT38836.1	AAEL009320-PA [Aedes aegypti]	59614	0	0	0	0	0	0	1	1	118690	1	1	51421	0	0	0	1	1	147710
EAT39880.1	AAEL008358-PA partial [Aedes aegypti]	81284	0	0	0	1	1	124430	1	1	118650	0	0	0	2	2	48890	1	1	95090
XP_021696324.1	actin-binding LIM protein 2 isoform X1 [Aedes aegypti]	90604	0	0	0	1	1	124430	1	1	118650	0	0	0	2	2	48890	1	1	95090
XP_021696326.1	actin-binding LIM protein 2 isoform X3 [Aedes aegypti]	88133	0	0	0	1	1	124430	1	1	118650	0	0	0	2	2	48890	1	1	95090
EAT48077.1	AAEL000816-PA [Aedes aegypti]	25279	1	1	13581	1	1	135330	1	1	114770	2	2	245170	0	0	0	1	1	75869
EAT34490.1	AAEL013275-PB [Aedes aegypti]	100137	2	2	33481	0	0	0	2	2	112110	4	4	301820	1	1	43077	0	0	0
XP_021700093.1	myosin heavy chain 95F isoform X2 [Aedes aegypti]	141178	2	2	88187	2	2	110830	2	2	106320	0	0	0	2	2	411820	3	3	205250
EAT35152.1	AAEL012661-PA [Aedes aegypti]	30363	3	3	245200	3	3	192540	2	2	105500	2	2	232080	2	2	117690	1	1	358380
EAT45195.1	AAEL003536-PA [Aedes aegypti]	86040	2	2	190950	2	2	144670	2	2	101500	1	1	154160	2	2	143820	0	0	0
EAT46279.1	AAEL002508-PA [Aedes aegypti]	47755	0	0	0	0	0	0	2	2	101340	0	0	0	0	0	0	1	1	685410
XP_021709079.1	probable phospholipid-transporting ATPase IA isoform X12 [Aedes aegypti]	133981	0	0	0	0	0	0	1	1	101030	0	0	0	1	1	49872	0	0	0
XP_021708239.1	mitochondrial proton/calcium exchanger protein isoform X2 [Aedes aegypti]	94716	0	0	0	0	0	0	1	1	100990	0	0	0	0	0	0	0	0	0
ABF18315.1	dolichol-phosphate mannosyltransferase [Aedes aegypti]	27121	0	0	0	0	0	0	1	1	99951	0	0	0	0	0	0	1	1	7651.2
EAT39423.1	AAEL008770-PA [Aedes aegypti]	25623	3	3	192920	0	0	0	1	1	96794	2	2	425980	2	2	278400	3	3	390930
XP_021698252.1	putative ferric-chelate reductase 1 homolog isoform X1 [Aedes aegypti]	70264	0	0	0	0	0	0	1	1	95379	0	0	0	1	1	41751	0	0	0
EAT45341.1	AAEL003365-PB [Aedes aegypti]	23603	1	1	124170	0	0	0	2	2	93896	1	1	187490	0	0	0	2	2	214180
XP_001658907.1	transmembrane emp24 domain-containing protein 2 [Aedes aegypti]	23445	1	1	112620	2	2	565160	1	1	92043	1	1	77744	1	1	117950	1	1	132090
EAT46103.1	AAEL002691-PB [Aedes aegypti]	142184	1	1	72238	0	0	0	1	1	91205	1	1	187960	0	0	0	0	0	0
XP_021703946.1	transport and Golgi organization protein 1 isoform X3 [Aedes aegypti]	137630	1	1	72238	0	0	0	1	1	91205	1	1	187960	0	0	0	0	0	0
XP_001651798.1	39S ribosomal protein L12 mitochondrial [Aedes aegypti]	19781	1	1	41786	3	3	119110	2	2	89036	0	0	0	0	0	0	1	1	144450
XP_001647846.1	elongin-B [Aedes aegypti]	13350	0	0	0	1	1	61754	1	1	88364	1	1	234440	1	1	290310	2	2	426440
ACI05249.1	transferrin 2 [Aedes aegypti]	93195	0	0	0	0	0	0	3	3	81000	0	0	0	0	0	0	0	0	0
EAT35575.1	AAEL012267-PA [Aedes aegypti]	206079	0	0	0	2	2	184170	3	3	80478	0	0	0	3	3	206210	2	2	129820
EAT45746.1	AAEL003011-PA [Aedes aegypti]	10585	0	0	0	1	1	66956	1	1	80475	0	0	0	1	1	348370	1	1	179140
AAL85608.1	putative mRNA binding protein [Aedes aegypti]	47599	6	6	826350	3	3	334510	1	1	73180	3	3	272210	0	0	0	3	3	535050
XP_021693683.1	kinesin heavy chain isoform X2 [Aedes aegypti]	110871	2	2	26241	5	5	551310	3	3	70629	3	3	248720	5	5	168070	5	5	869460
EAT47392.1	AAEL001480-PA [Aedes aegypti]	68703	2	2	181210	0	0	0	2	2	68465	5	5	380360	1	1	21781	0	0	0
XP_021709144.1	serine/threonine-protein phosphatase PP1-beta catalytic subunit isoform X1 [Aedes aegypti]	41032	0	0	0	2	2	34418	1	1	68126	0	0	0	3	4	54303	2	3	15654
XP_021710626.1	protein Skeletor isoforms B/C isoform X2 [Aedes aegypti]	83965	0	0	0	0	0	0	1	1	64524	0	0	0	1	1	89979	0	0	0
EAT47715.1	AAEL001166-PA [Aedes aegypti]	38362	0	0	0	0	0	0	1	1	63608	1	1	115360	0	0	0	0	0	0
XP_001658950.2	ATP-binding cassette sub-family B member 6 mitochondrial [Aedes aegypti]	96610	0	0	0	0	0	0	2	2	61916	0	0	0	1	1	54816	0	0	0
EAT36848.1	AAEL011089-PA [Aedes aegypti]	111382	3	3	27493000	2	2	471190	1	1	59336	4	4	843680	2	2	38376000	4	4	497520
XP_001649617.2	uncharacterized protein LOC5565255 [Aedes aegypti]	56094	3	3	111000	2	2	41650	1	1	57766	1	1	46344	0	0	0	13	13	5199900
XP_001661903.1	alpha-soluble NSF attachment protein [Aedes aegypti]	33058	0	0	0	0	0	0	1	1	56645	0	0	0	1	1	146020	8	8	3566200
JAN95200.1	putative gtpase-activating protein [Aedes aegypti]	59600	0	0	0	1	1	87798	1	1	54629	2	2	253090	2	2	216790	1	1	70617
XP_021698486.1	ADP-ribosylation factor GTPase-activating protein 2 isoform X2 [Aedes aegypti]	54265	0	0	0	1	1	87798	1	1	54629	2	2	253090	2	2	216790	1	1	70617
XP_001654929.2	F-actin-capping protein subunit beta [Aedes aegypti]	30994	1	1	74100	0	0	0	2	2	48931	2	2	207520	1	1	138290	0	0	0
XP_011493541.1	protein RER1 [Aedes aegypti]	22265	1	1	100460	1	1	211570	1	1	48613	0	0	0	1	1	498090	1	1	403200
EAT44549.1	AAEL004096-PA [Aedes aegypti]	36302	2	2	41472	2	2	58512	1	1	48477	2	2	82738	0	0	0	0	0	0
EAT32839.1	AAEL014915-PA [Aedes aegypti]	43223	0	0	0	0	0	0	1	1	42588	2	2	184760	0	0	0	0	0	0
EAT48370.1	AAEL000568-PA [Aedes aegypti]	41267	0	0	0	0	0	0	1	1	40766	0	0	0	3	3	57106	0	0	0
XP_021694388.1	uncharacterized protein LOC5576391 [Aedes aegypti]	115585	1	1	100930	3	3	2883400	2	2	39559	0	0	0	0	0	0	0	0	0
JAN94929.1	putative tripeptidyl-peptidase 2 [Aedes aegypti]	141148	2	2	313200	2	2	268750	1	1	38609	2	2	389010	0	0	0	1	1	159020
EAT36089.1	AAEL011803-PA [Aedes aegypti]	34491	1	1	112810	0	0	0	5	5	38247	1	1	49475	0	0	0	1	1	33553
XP_021697403.1	vesicle-associated membrane protein/synaptobrevin-binding protein-like [Aedes aegypti]	31126	1	1	576980	0	0	0	1	1	37991	0	0	0	0	0	0	2	2	278630
XP_001664206.2	probable methylcrotonoyl-CoA carboxylase beta chain mitochondrial [Aedes aegypti]	63432	0	0	0	0	0	0	1	1	37710	0	0	0	0	0	0	1	1	32154
XP_001657110.2	titin homolog isoform X2 [Aedes aegypti]	142832	0	0	0	0	0	0	1	1	37388	0	0	0	0	0	0	1	1	64001
XP_021700506.1	uncharacterized protein LOC5579259 [Aedes aegypti]	26721	1	1	10765	1	1	64432	1	1	37131	1	1	51931	1	1	90704	0	0	0
XP_021698814.1	protein lingerer isoform X10 [Aedes aegypti]	129704	0	0	0	1	1	19414	1	1	34635	0	0	0	1	1	36544	0	0	0
XP_021698816.1	protein lingerer isoform X12 [Aedes aegypti]	127350	0	0	0	1	1	19414	1	1	34635	0	0	0	1	1	36544	0	0	0
XP_001650362.2	mitochondrial carrier homolog 2 [Aedes aegypti]	37575	1	1	49279	1	1	66596	2	2	25420	0	0	0	0	0	0	2	2	168220
XP_021696485.1	talin-2 isoform X3 [Aedes aegypti]	297975	0	0	0	0	0	0	2	2	24100	0	0	0	2	2	10979	0	0	0
EAT47259.1	AAEL001607-PA [Aedes aegypti]	40511	0	0	0	0	0	0	1	1	22554	0	0	0	1	1	120200	2	2	382550
XP_001649235.1	AP-2 complex subunit alpha [Aedes aegypti]	104400	1	1	18940	0	0	0	1	1	20642	2	2	203560	0	0	0	10	10	1322800
EAT47794.1	AAEL001112-PA [Aedes aegypti]	90119	0	0	0	0	0	0	2	2	18457	3	3	33135	2	2	46845	0	0	0
EAT43828.1	AAEL004738-PA [Aedes aegypti]	55632	0	0	0	0	0	0	2	2	11523	0	0	0	2	2	384980	0	0	0
AAL76030.1	putative 30.5 kDa secreted protein [Aedes aegypti]	30525	0	0	0	0	0	0	0	0	0	1	1	562340	1	1	794340	2	2	477490
AAQ24505.1	sterol carrier protein-X [Aedes aegypti]	59238	0	0	0	0	0	0	0	0	0	0	0	0	0	0	0	0	0	0
AAQ83118.1	N-ethylmaleimide-sensitive factor [Aedes aegypti]	83325	0	0	0	0	0	0	0	0	0	0	0	0	0	0	0	18	18	20566000
AAW48725.1	dicer-2 [Aedes aegypti]	190633	0	0	0	1	1	40814	0	0	0	0	0	0	0	0	0	0	0	0
AAY41832.1	putative secreted protein precursor [Aedes aegypti]	13323	0	0	0	0	0	0	0	0	0	0	0	0	0	0	0	0	0	0
ABF18035.1	trypsin-like salivary secreted protein [Aedes aegypti]	36795	0	0	0	0	0	0	0	0	0	1	5	231700	2	8	143050	3	10	60021
ABF18036.1	gSG8-like protein [Aedes aegypti]	21130	4	4	1330400	2	2	1648900	0	0	0	3	3	909170	4	4	3021300	2	2	996830
ABF18145.1	mitochondrial import inner membrane translocase subunit TIM8 [Aedes aegypti]	10042	0	0	0	0	0	0	0	0	0	1	1	244060	1	1	286190	0	0	0
ABF18299.1	ribosomal protein S28E [Aedes aegypti]	7392	2	2	3582700	2	2	7526800	0	0	0	2	2	1049400	2	2	2637100	3	3	6387000
ABF18305.1	nucleosome assembly protein NAP-17 [Aedes aegypti]	45615	0	0	0	0	0	0	0	0	0	0	0	0	0	0	0	0	0	0
ABF18334.1	ER protein reticulon [Aedes aegypti]	24844	1	1	118500	0	0	0	0	0	0	0	0	0	0	0	0	1	1	1545900
ABF18355.1	phosphoprotein pdgfa-associated protein [Aedes aegypti]	18212	0	0	0	1	1	274160	0	0	0	0	0	0	1	1	205540	1	1	111350
ABF18362.1	NADP-dependent isocitrate dehydrogenase [Aedes aegypti]	45838	2	5	28510	1	4	1982400	0	0	0	3	6	1382400	1	4	1287000	4	7	1211300
ABF18425.1	26S proteasome regulatory complex subunit RPN11 [Aedes aegypti]	34644	0	0	0	1	1	237410	0	0	0	2	2	461060	1	1	192260	1	1	345540
ABF18431.1	glutaminyl-peptide cyclotransferase [Aedes aegypti]	39929	0	0	0	0	0	0	0	0	0	2	2	159550	0	0	0	0	0	0
ABF18433.1	translation initiation factor 1A [Aedes aegypti]	17079	0	0	0	0	0	0	0	0	0	0	0	0	0	0	0	0	0	0
ABF18460.1	membrane trafficking protein emp24/gp25/p24 family member [Aedes aegypti]	25054	0	0	0	0	0	0	0	0	0	0	0	0	0	0	0	0	0	0
ABF18479.1	adenosine kinase [Aedes aegypti]	38019	0	0	0	0	0	0	0	0	0	1	1	317220	0	0	0	2	2	441880
ABF18480.1	mannose-6-phosphate isomerase [Aedes aegypti]	44520	1	1	339900	1	1	459010	0	0	0	3	3	814990	0	0	0	2	2	302700
ABF18535.1	vacuolar sorting protein [Aedes aegypti]	25141	0	0	0	1	1	79260	0	0	0	1	1	33298	1	1	54667	1	1	125920
ABM68601.1	AAEL009524-PA [Aedes aegypti]	66099	0	0	0	3	22	2652000	0	0	0	0	0	0	0	0	0	0	0	0
ABM68611.1	AAEL014709-PA [Aedes aegypti]	114036	0	0	0	0	0	0	0	0	0	1	1	59886	4	4	186840	0	0	0
CBM38458.1	unnamed protein product [Aedes aegypti]	28572	0	0	0	1	1	118370	0	0	0	1	1	351840	0	0	0	0	0	0
EAT32823.1	AAEL014943-PA [Aedes aegypti]	20152	0	0	0	0	0	0	0	0	0	0	0	0	0	0	0	0	0	0
EAT32827.1	AAEL014935-PA [Aedes aegypti]	11790	1	1	172930	0	0	0	0	0	0	0	0	0	0	0	0	0	0	0
EAT32948.1	AAEL014818-PA partial [Aedes aegypti]	44335	0	0	0	0	0	0	0	0	0	1	1	48145	0	0	0	2	2	25208
EAT33010.1	AAEL014734-PA [Aedes aegypti]	102769	0	0	0	0	0	0	0	0	0	2	2	269340	1	1	206670	2	2	316150
EAT33138.1	AAEL014605-PA [Aedes aegypti]	62451	0	0	0	1	1	240240	0	0	0	0	0	0	0	0	0	0	0	0
EAT33239.1	AAEL014500-PA [Aedes aegypti]	64825	1	1	42619	0	0	0	0	0	0	1	1	25804	0	0	0	0	0	0
EAT33638.1	AAEL014080-PA [Aedes aegypti]	53053	2	2	28193	0	0	0	0	0	0	0	0	0	0	0	0	0	0	0
EAT33737.1	AAEL013989-PA [Aedes aegypti]	10336	0	0	0	2	2	182700	0	0	0	0	0	0	0	0	0	0	0	0
EAT33857.1	AAEL013875-PB [Aedes aegypti]	24251	0	0	0	0	0	0	0	0	0	0	0	0	0	0	0	0	0	0
EAT34251.1	AAEL013491-PA [Aedes aegypti]	35985	1	1	98758	0	0	0	0	0	0	0	0	0	1	1	160160	1	1	85396
EAT34277.1	AAEL013458-PB [Aedes aegypti]	41335	0	0	0	0	0	0	0	0	0	0	0	0	0	0	0	17	17	21125000
EAT35332.2	AAEL012491-PA [Aedes aegypti]	58023	1	1	100930	0	0	0	0	0	0	0	0	0	0	0	0	0	0	0
EAT36967.1	AAEL010991-PA [Aedes aegypti]	79801	0	0	0	1	1	100860	0	0	0	0	0	0	0	0	0	2	2	238750
EAT37392.1	AAEL010599-PA [Aedes aegypti]	190827	0	0	0	0	0	0	0	0	0	0	0	0	0	0	0	0	0	0
EAT37474.1	AAEL010538-PA [Aedes aegypti]	45632	0	0	0	0	0	0	0	0	0	0	0	0	0	0	0	0	0	0
EAT37538.1	AAEL010476-PA partial [Aedes aegypti]	48853	0	0	0	0	0	0	0	0	0	1	1	48145	0	0	0	2	2	25208
EAT37584.1	AAEL010448-PA [Aedes aegypti]	18681	0	0	0	0	0	0	0	0	0	0	0	0	0	0	0	0	0	0
EAT37826.1	AAEL010219-PA [Aedes aegypti]	63028	0	0	0	0	0	0	0	0	0	0	0	0	0	0	0	0	0	0
EAT37891.1	AAEL010180-PA [Aedes aegypti]	23481	4	4	960500	0	0	0	0	0	0	0	0	0	0	0	0	0	0	0
EAT37956.1	AAEL010100-PB [Aedes aegypti]	16272	0	0	0	0	0	0	0	0	0	0	0	0	0	0	0	0	0	0
EAT38012.1	AAEL010060-PA [Aedes aegypti]	69586	0	0	0	0	0	0	0	0	0	2	2	176540	0	0	0	0	0	0
EAT38061.1	AAEL009995-PA [Aedes aegypti]	35965	0	0	0	0	0	0	0	0	0	0	0	0	0	0	0	0	0	0
EAT38149.1	AAEL009930-PA [Aedes aegypti]	172924	3	3	27574	2	2	72328	0	0	0	3	3	76616	0	0	0	0	0	0
EAT38256.1	AAEL009831-PA [Aedes aegypti]	27798	0	0	0	0	0	0	0	0	0	0	0	0	0	0	0	1	1	153060
EAT38400.1	AAEL009700-PB [Aedes aegypti]	33121	0	0	0	0	0	0	0	0	0	0	0	0	0	0	0	0	0	0
EAT38431.1	AAEL009678-PA [Aedes aegypti]	212823	0	0	0	0	0	0	0	0	0	1	1	16567	0	0	0	0	0	0
EAT38496.1	AAEL009604-PB [Aedes aegypti]	20607	1	1	72686	0	0	0	0	0	0	0	0	0	3	3	2111400	3	3	2573100
EAT38599.1	AAEL009539-PA [Aedes aegypti]	23811	0	0	0	0	0	0	0	0	0	0	0	0	0	0	0	2	2	156840
EAT38617.1	AAEL009497-PA [Aedes aegypti]	28997	0	0	0	0	0	0	0	0	0	0	0	0	1	1	689560	0	0	0
EAT38757.1	AAEL009380-PC [Aedes aegypti]	123293	0	0	0	1	1	119940	0	0	0	0	0	0	1	1	246300	0	0	0
EAT38778.1	AAEL009370-PA [Aedes aegypti]	30306	0	0	0	0	0	0	0	0	0	0	0	0	0	0	0	0	0	0
EAT38860.1	AAEL009291-PA [Aedes aegypti]	54530	0	0	0	4	4	1714800	0	0	0	4	4	2078900	2	2	226610	0	0	0
EAT39007.1	AAEL009160-PA [Aedes aegypti]	18368	0	0	0	0	0	0	0	0	0	2	2	59372	0	0	0	1	1	1124600
EAT39099.1	AAEL009073-PA [Aedes aegypti]	163454	0	0	0	1	3	211570	0	0	0	1	2	130650	0	0	0	1	1	63782
EAT39262.1	AAEL008930-PA partial [Aedes aegypti]	55270	0	0	0	0	0	0	0	0	0	0	0	0	0	0	0	12	13	3788000
EAT39402.1	AAEL008789-PA [Aedes aegypti]	22126	2	2	427550	1	1	217800	0	0	0	0	0	0	1	1	493560	2	2	377310
EAT39519.1	AAEL008687-PA [Aedes aegypti]	36379	0	0	0	0	0	0	0	0	0	0	0	0	2	2	189340	5	5	636370
EAT39551.1	AAEL008651-PA [Aedes aegypti]	28038	0	0	0	0	0	0	0	0	0	0	0	0	0	0	0	2	2	681160
EAT39593.1	AAEL008613-PA [Aedes aegypti]	55675	0	0	0	1	1	45831	0	0	0	0	0	0	1	1	633010	0	0	0
EAT39951.1	AAEL008291-PA [Aedes aegypti]	31479	1	1	759450	0	0	0	0	0	0	1	1	1019400	2	2	1092100	0	0	0
EAT40259.1	AAEL008000-PA [Aedes aegypti]	57683	1	1	359300	0	0	0	0	0	0	2	2	688960	1	1	307130	1	1	176940
EAT40679.1	AAEL007609-PA [Aedes aegypti]	13223	3	6	704750	1	4	661020	0	0	0	1	4	760990	0	0	0	1	4	850370
EAT40764.1	AAEL007526-PB [Aedes aegypti]	64082	0	0	0	0	0	0	0	0	0	0	0	0	0	0	0	5	5	525960
EAT40925.1	AAEL007385-PB [Aedes aegypti]	23648	0	0	0	0	0	0	0	0	0	0	0	0	0	0	0	0	0	0
EAT41031.1	AAEL007282-PA [Aedes aegypti]	63484	0	0	0	0	0	0	0	0	0	0	0	0	0	0	0	14	14	7617400
EAT41792.1	AAEL006625-PA [Aedes aegypti]	28618	0	0	0	0	0	0	0	0	0	1	1	1006500	0	0	0	0	0	0
EAT41839.1	AAEL006577-PA [Aedes aegypti]	63571	1	1	56438	1	1	267970	0	0	0	2	2	247210	3	3	610040	1	1	426730
EAT41940.1	AAEL006474-PA [Aedes aegypti]	107749	0	0	0	0	0	0	0	0	0	0	0	0	1	1	78552	1	1	12060
EAT41952.1	AAEL006458-PA [Aedes aegypti]	40401	0	0	0	0	0	0	0	0	0	1	1	273850	0	0	0	0	0	0
EAT41978.1	AAEL006441-PA [Aedes aegypti]	24702	0	0	0	0	0	0	0	0	0	0	0	0	2	2	439240	1	1	285030
EAT42584.1	AAEL005910-PA [Aedes aegypti]	20228	0	0	0	0	0	0	0	0	0	1	1	186750	1	1	154340	0	0	0
EAT43250.1	AAEL005308-PA [Aedes aegypti]	43412	0	0	0	0	0	0	0	0	0	0	0	0	1	2	327660	2	3	705950
EAT43461.1	AAEL005127-PA [Aedes aegypti]	14412	0	0	0	0	0	0	0	0	0	0	0	0	0	0	0	1	1	85827
EAT43469.1	AAEL005092-PA [Aedes aegypti]	57450	0	0	0	0	0	0	0	0	0	1	1	219350	1	1	199210	0	0	0
EAT43723.1	AAEL004859-PA partial [Aedes aegypti]	125417	0	0	0	0	0	0	0	0	0	0	0	0	2	2	114440	0	0	0
EAT43838.1	AAEL004756-PA [Aedes aegypti]	95057	0	0	0	0	0	0	0	0	0	0	0	0	2	2	123560	0	0	0
EAT43895.1	AAEL004697-PA [Aedes aegypti]	67514	1	1	28050	0	0	0	0	0	0	0	0	0	0	0	0	0	0	0
EAT43980.1	AAEL004613-PA [Aedes aegypti]	65824	3	3	300220	3	3	342310	0	0	0	1	1	265090	0	0	0	1	1	36487
EAT44272.1	AAEL004327-PA [Aedes aegypti]	118654	0	0	0	2	2	430890	0	0	0	5	5	1104600	4	4	8620.1	3	3	852470
EAT44443.1	AAEL004178-PB [Aedes aegypti]	38816	0	0	0	1	1	463330	0	0	0	0	0	0	0	0	0	3	3	991060
EAT44466.1	AAEL004151-PA [Aedes aegypti]	8823	0	0	0	0	0	0	0	0	0	0	0	0	0	0	0	0	0	0
EAT44503.1	AAEL004137-PA [Aedes aegypti]	43759	0	0	0	1	1	112520	0	0	0	1	1	926980	2	2	1767200	0	0	0
EAT44659.1	AAEL003986-PA [Aedes aegypti]	8621	1	1	411690	0	0	0	0	0	0	0	0	0	0	0	0	1	1	303860
EAT44899.1	AAEL003791-PA [Aedes aegypti]	64297	0	0	0	0	0	0	0	0	0	0	0	0	0	0	0	0	0	0
EAT45119.1	AAEL003584-PA [Aedes aegypti]	17535	3	8	846180	0	0	0	0	0	0	0	0	0	0	0	0	0	0	0
EAT45122.1	AAEL003585-PA [Aedes aegypti]	35920	2	16	3167700	0	0	0	0	0	0	0	0	0	0	0	0	0	0	0
EAT45397.1	AAEL003349-PA [Aedes aegypti]	77486	0	0	0	0	0	0	0	0	0	0	0	0	0	0	0	0	0	0
EAT45576.1	AAEL003154-PA [Aedes aegypti]	35660	1	1	50162	0	0	0	0	0	0	0	0	0	0	0	0	0	0	0
EAT45634.1	AAEL003109-PA [Aedes aegypti]	61602	0	0	0	0	0	0	0	0	0	0	0	0	1	1	48074	0	0	0
EAT45778.1	AAEL002957-PA [Aedes aegypti]	54642	0	0	0	0	0	0	0	0	0	1	1	26189	0	0	0	1	1	6945.1
EAT45955.1	AAEL002789-PA [Aedes aegypti]	30319	2	2	92547	1	1	215010	0	0	0	2	2	499790	1	1	484660	2	2	175790
EAT46087.1	AAEL002703-PA [Aedes aegypti]	20499	0	0	0	0	0	0	0	0	0	0	0	0	1	1	50097	0	0	0
EAT46230.1	AAEL002565-PA [Aedes aegypti]	797146	8	8	830620	0	0	0	0	0	0	0	0	0	0	0	0	0	0	0
EAT46277.1	AAEL002510-PA [Aedes aegypti]	62214	0	0	0	1	1	44729	0	0	0	0	0	0	0	0	0	0	0	0
EAT46435.1	AAEL002372-PB [Aedes aegypti]	17604	0	0	0	1	1	1135500	0	0	0	1	1	970120	2	2	6160700	1	1	21929
EAT46476.1	AAEL002331-PA [Aedes aegypti]	44407	1	1	339900	1	1	459010	0	0	0	3	3	814990	3	3	636490	2	2	302700
EAT46680.1	AAEL002178-PA partial [Aedes aegypti]	48145	2	2	448800	4	4	601750	0	0	0	4	4	973970	5	5	1433900	4	4	1352900
EAT46757.1	AAEL002061-PA [Aedes aegypti]	133501	0	0	0	0	0	0	0	0	0	0	0	0	0	0	0	1	1	124060
EAT46869.1	AAEL001979-PB [Aedes aegypti]	69976	3	3	362790	0	0	0	0	0	0	3	3	370170	2	2	442260	5	5	905580
EAT46911.1	AAEL001937-PA [Aedes aegypti]	54483	0	0	0	2	2	305980	0	0	0	1	1	465740	1	1	368160	0	0	0
EAT47006.1	AAEL001859-PA [Aedes aegypti]	71852	0	0	0	1	1	50563	0	0	0	0	0	0	3	3	35795	0	0	0
EAT47208.1	AAEL001649-PA [Aedes aegypti]	55783	1	1	45029	0	0	0	0	0	0	0	0	0	0	0	0	0	0	0
EAT47252.1	AAEL001605-PA [Aedes aegypti]	29746	0	0	0	1	1	126630	0	0	0	1	1	182340	1	1	150000	0	0	0
EAT47540.1	AAEL001331-PB [Aedes aegypti]	40056	0	0	0	0	0	0	0	0	0	1	1	420690	2	2	473800	0	0	0
EAT47713.1	AAEL001154-PA [Aedes aegypti]	35878	0	0	0	2	2	47085	0	0	0	0	0	0	0	0	0	0	0	0
EAT47793.1	AAEL001101-PA [Aedes aegypti]	99866	0	0	0	0	0	0	0	0	0	0	0	0	0	0	0	0	0	0
EAT47887.1	AAEL001044-PA [Aedes aegypti]	58502	0	0	0	0	0	0	0	0	0	4	4	828560	0	0	0	2	2	144810
EAT47888.1	AAEL001022-PB [Aedes aegypti]	36756	0	0	0	0	0	0	0	0	0	6	6	1960900	5	5	518090	3	3	987530
EAT48431.1	AAEL000540-PA [Aedes aegypti]	50974	0	0	0	0	0	0	0	0	0	0	0	0	0	0	0	0	0	0
EAT48473.1	AAEL000486-PA [Aedes aegypti]	59644	0	0	0	0	0	0	0	0	0	2	2	175560	3	3	31241	1	1	90288
EAT48687.1	AAEL000291-PA [Aedes aegypti]	16045	0	0	0	0	0	0	0	0	0	0	0	0	0	0	0	4	4	1638400
EAT48802.1	AAEL000182-PA [Aedes aegypti]	6572	0	0	0	0	0	0	0	0	0	0	0	0	1	2	414590	1	2	3057800
EAT48811.1	AAEL000194-PA [Aedes aegypti]	233976	0	0	0	0	0	0	0	0	0	0	0	0	1	1	209910	1	1	22279
EAT48834.1	AAEL000185-PA [Aedes aegypti]	50750	0	0	0	0	0	0	0	0	0	0	0	0	0	0	0	1	1	47452
EAT48909.1	AAEL000081-PA partial [Aedes aegypti]	102823	0	0	0	0	0	0	0	0	0	0	0	0	1	1	27140	0	0	0
EJY57385.1	AAEL017133-PA [Aedes aegypti]	26998	2	2	327200	2	2	111010	0	0	0	2	2	118760	2	2	134720	2	2	127950
EJY57431.1	AAEL017460-PA partial [Aedes aegypti]	74478	1	1	38920	0	0	0	0	0	0	0	0	0	0	0	0	0	0	0
EJY57618.1	AAEL006091-PC [Aedes aegypti]	23548	0	0	0	0	0	0	0	0	0	0	0	0	0	0	0	2	3	253400
EJY57648.1	AAEL017516-PC [Aedes aegypti]	27594	2	2	366880	1	1	390830	0	0	0	3	3	2310600	3	3	1763200	0	0	0
EJY57689.1	AAEL007441-PB [Aedes aegypti]	20956	0	0	0	1	1	81455	0	0	0	0	0	0	2	2	1946000	2	2	1284400
EJY57696.1	AAEL007633-PB [Aedes aegypti]	64318	0	0	0	0	0	0	0	0	0	0	0	0	0	0	0	3	18	680310
EJY57890.1	AAEL010966-PC [Aedes aegypti]	37170	0	0	0	1	1	629270	0	0	0	1	1	824350	1	1	1084800	0	0	0
EJY57985.1	AAEL017508-PA [Aedes aegypti]	31674	0	0	0	3	3	199570	0	0	0	0	0	0	0	0	0	1	1	228490
EJY58088.1	AAEL017419-PA [Aedes aegypti]	17053	3	3	1324800	4	4	1456400	0	0	0	2	2	698480	3	3	1547400	2	2	1290400
JAN94893.1	putative ubiquinone oxidoreductase ndufs8/23 kda subunit [Aedes aegypti]	24701	0	0	0	0	0	0	0	0	0	0	0	0	1	1	81894	0	0	0
JAN95079.1	putative salivary mucin 4 [Aedes aegypti]	63083	0	0	0	1	19	14460000	0	0	0	0	0	0	0	0	0	0	0	0
JAN95248.1	putative peroxiredoxin posttranslational modification [Aedes aegypti]	24597	2	2	108200	2	2	277520	0	0	0	2	2	762480	2	2	1026700	2	2	289820
JAN95603.1	putative flotillin partial [Aedes aegypti]	44888	0	0	0	0	0	0	0	0	0	0	0	0	3	3	178680	4	4	521830
JAN95714.1	putative conserved secreted protein precursor [Aedes aegypti]	71770	0	0	0	0	0	0	0	0	0	0	0	0	0	0	0	0	0	0
JAN95872.1	putative adhesion regulating molecule 1 110 kda cell membrane glycoprotein [Aedes aegypti]	47116	0	0	0	0	0	0	0	0	0	0	0	0	0	0	0	0	0	0
JAN95891.1	putative academ-1 adi partial [Aedes aegypti]	85456	0	0	0	3	3	149950	0	0	0	1	1	47737	0	0	0	0	0	0
sp|Q177J8.1|EIF3K_AEDAE	RecName: Full=Eukaryotic translation initiation factor 3 subunit K; Short=eIF3k; AltName: Full=eIF-3 p25	25790	0	0	0	0	0	0	0	0	0	1	1	245460	1	1	255790	0	0	0
XP_001647823.2	calnexin isoform X4 [Aedes aegypti]	68502	0	0	0	0	0	0	0	0	0	0	0	0	0	0	0	2	2	206040
XP_001648362.2	MICOS complex subunit Mic19 [Aedes aegypti]	21555	0	0	0	0	0	0	0	0	0	0	0	0	0	0	0	2	2	476390
XP_001648396.2	protein dj-1beta [Aedes aegypti]	19776	0	0	0	0	0	0	0	0	0	3	3	712800	2	2	1130000	3	3	1848400
XP_001648786.1	flightin isoform X1 [Aedes aegypti]	17247	1	1	709950	0	0	0	0	0	0	0	0	0	0	0	0	0	0	0
XP_001648977.2	uncharacterized protein LOC5564644 [Aedes aegypti]	34531	0	0	0	0	0	0	0	0	0	0	0	0	0	0	0	0	0	0
XP_001650308.2	3'(2') 5'-bisphosphate nucleotidase 1 [Aedes aegypti]	33601	0	0	0	0	0	0	0	0	0	2	2	239720	0	0	0	1	1	106200
XP_001650612.2	TOM1-like protein 2 isoform X2 [Aedes aegypti]	53591	0	0	0	0	0	0	0	0	0	1	1	23796	0	0	0	1	1	134760
XP_001650937.1	fatty-acid amide hydrolase 2-B [Aedes aegypti]	63382	0	0	0	0	0	0	0	0	0	0	0	0	2	2	72464	3	3	99166
XP_001651548.1	vinculin [Aedes aegypti]	107187	0	0	0	0	0	0	0	0	0	0	0	0	0	0	0	1	1	10142
XP_001651717.1	NADH dehydrogenase [ubiquinone] 1 subunit C2 [Aedes aegypti]	12685	0	0	0	0	0	0	0	0	0	0	0	0	0	0	0	2	2	1846100
XP_001651771.2	serine protease inhibitor dipetalogastin [Aedes aegypti]	20736	1	1	237110	0	0	0	0	0	0	2	2	875870	1	1	182100	2	2	217570
XP_001652408.2	putative polypeptide N-acetylgalactosaminyltransferase 9 [Aedes aegypti]	67915	0	0	0	0	0	0	0	0	0	0	0	0	0	0	0	0	0	0
XP_001652456.1	uncharacterized protein LOC5568622 [Aedes aegypti]	43042	0	0	0	1	1	51246	0	0	0	0	0	0	1	1	226070	1	1	490540
XP_001652782.1	calcineurin B homologous protein 1 [Aedes aegypti]	22033	1	1	46801	0	0	0	0	0	0	0	0	0	1	1	516650	1	1	28062
XP_001652998.2	endoplasmic reticulum lectin 1 isoform X1 [Aedes aegypti]	58039	0	0	0	0	0	0	0	0	0	0	0	0	0	0	0	0	0	0
XP_001654062.1	uncharacterized protein LOC5572533 isoform X2 [Aedes aegypti]	14119	1	1	258450	1	1	357520	0	0	0	1	1	430930	1	1	148850	0	0	0
XP_001654173.2	26S proteasome non-ATPase regulatory subunit 6 [Aedes aegypti]	45425	1	1	341260	0	0	0	0	0	0	2	2	423570	2	2	735010	1	1	42049
XP_001654565.1	hydroxymethylglutaryl-CoA lyase mitochondrial [Aedes aegypti]	34591	1	1	67291	0	0	0	0	0	0	0	0	0	0	0	0	1	1	83399
XP_001654781.1	26S proteasome non-ATPase regulatory subunit 7 [Aedes aegypti]	37850	0	0	0	0	0	0	0	0	0	1	1	213190	0	0	0	0	0	0
XP_001655223.1	troponin T skeletal muscle isoform X6 [Aedes aegypti]	43752	3	3	3691600	0	0	0	0	0	0	0	0	0	1	1	742970	0	0	0
XP_001656339.2	retinol dehydrogenase 14 isoform X3 [Aedes aegypti]	36238	0	0	0	0	0	0	0	0	0	0	0	0	0	0	0	0	0	0
XP_001656511.2	uncharacterized protein LOC5577481 [Aedes aegypti]	18525	0	0	0	0	0	0	0	0	0	0	0	0	0	0	0	0	0	0
XP_001657203.2	sorting nexin-32 isoform X2 [Aedes aegypti]	49806	0	0	0	2	2	96110	0	0	0	1	1	49736	0	0	0	1	1	200160
XP_001657967.2	venom serine protease [Aedes aegypti]	43568	1	1	224890	0	0	0	0	0	0	2	2	92018	0	0	0	0	0	0
XP_001658314.1	WD repeat and FYVE domain-containing protein 2 [Aedes aegypti]	46153	0	0	0	1	1	98727	0	0	0	0	0	0	0	0	0	0	0	0
XP_001658556.1	phosphatidylinositide phosphatase SAC1 [Aedes aegypti]	68120	0	0	0	0	0	0	0	0	0	0	0	0	1	1	84165	1	1	192490
XP_001658605.1	syntaxin-7 [Aedes aegypti]	30996	0	0	0	2	2	216780	0	0	0	2	2	408390	1	1	293560	1	1	226460
XP_001659139.1	60S ribosomal protein L24 [Aedes aegypti]	17352	0	0	0	0	0	0	0	0	0	0	0	0	0	0	0	1	1	53610
XP_001659261.1	NADH dehydrogenase [ubiquinone] 1 beta subcomplex subunit 7 isoform X1 [Aedes aegypti]	14875	0	0	0	0	0	0	0	0	0	0	0	0	0	0	0	1	1	651280
XP_001659506.1	CAAX prenyl protease 1 homolog [Aedes aegypti]	51509	0	0	0	2	2	124590	0	0	0	0	0	0	0	0	0	1	1	241930
XP_001660306.2	ras-related protein Rac1 [Aedes aegypti]	21407	0	0	0	0	0	0	0	0	0	0	0	0	0	0	0	0	0	0
XP_001660686.1	NADH dehydrogenase [ubiquinone] 1 beta subcomplex subunit 9 [Aedes aegypti]	17651	0	0	0	0	0	0	0	0	0	0	0	0	0	0	0	0	0	0
XP_001661102.1	troponin I isoform X5 [Aedes aegypti]	24213	2	2	2976200	0	0	0	0	0	0	0	0	0	1	1	509660	0	0	0
XP_001662261.1	probable 26S proteasome non-ATPase regulatory subunit 3 [Aedes aegypti]	56337	3	3	268610	0	0	0	0	0	0	4	4	425950	5	5	952710	3	3	199170
XP_001662377.1	peflin [Aedes aegypti]	23380	1	1	114870	0	0	0	0	0	0	2	2	160480	0	0	0	2	2	217850
XP_001662536.1	glucosidase 2 subunit beta [Aedes aegypti]	63039	0	0	0	0	0	0	0	0	0	0	0	0	0	0	0	2	2	61149
XP_001662815.2	ATP-binding cassette sub-family A member 1 [Aedes aegypti]	182541	1	1	42229	0	0	0	0	0	0	0	0	0	0	0	0	0	0	0
XP_001663181.1	rho GDP-dissociation inhibitor 1 isoform X2 [Aedes aegypti]	23089	0	0	0	1	1	80084	0	0	0	0	0	0	0	0	0	0	0	0
XP_001664041.1	phosphatidylinositol-binding clathrin assembly protein LAP isoform X8 [Aedes aegypti]	71134	1	1	117730	1	1	361850	0	0	0	0	0	0	1	1	230070	5	5	830270
XP_011493093.2	pyrimidodiazepine synthase [Aedes aegypti]	29637	2	2	152020	0	0	0	0	0	0	4	4	191080	1	1	57257	0	0	0
XP_011493174.1	mitochondrial 2-oxoglutarate/malate carrier protein [Aedes aegypti]	33662	0	0	0	0	0	0	0	0	0	0	0	0	0	0	0	1	1	231730
XP_011493398.1	regulator of chromosome condensation [Aedes aegypti]	55438	2	2	87408	2	2	212370	0	0	0	2	2	347570	4	4	157530	1	1	99701
XP_011493524.1	RNA-binding protein Rsf1 [Aedes aegypti]	20270	0	0	0	0	0	0	0	0	0	0	0	0	0	0	0	0	0	0
XP_011493703.1	coatomer subunit zeta-1 isoform X2 [Aedes aegypti]	20140	0	0	0	0	0	0	0	0	0	1	1	140900	0	0	0	0	0	0
XP_021692927.1	eukaryotic translation initiation factor 4B isoform X2 [Aedes aegypti]	66307	0	0	0	0	0	0	0	0	0	0	0	0	0	0	0	1	1	72944
XP_021692943.1	pyridoxal phosphate homeostasis protein [Aedes aegypti]	29033	0	0	0	0	0	0	0	0	0	3	3	1020400	0	0	0	0	0	0
XP_021693129.1	annexin B10 isoform X2 [Aedes aegypti]	33098	0	0	0	0	0	0	0	0	0	0	0	0	3	3	309670	0	0	0
XP_021693237.1	peripheral plasma membrane protein CASK isoform X7 [Aedes aegypti]	53266	0	0	0	0	0	0	0	0	0	0	0	0	0	0	0	1	1	186020
XP_021693701.1	RNA-binding protein cabeza-like isoform X5 [Aedes aegypti]	32208	2	2	160210	1	1	265650	0	0	0	1	1	274440	0	0	0	0	0	0
XP_021693776.1	RNA-binding protein Nova-1 isoform X7 [Aedes aegypti]	56476	2	2	36397	1	1	224700	0	0	0	2	2	146210	1	1	56124	2	2	498420
XP_021694176.1	uncharacterized protein LOC5564210 isoform X2 [Aedes aegypti]	181099	3	3	27574	2	2	72328	0	0	0	3	3	76616	0	0	0	0	0	0
XP_021694538.1	ras GTPase-activating protein-binding protein 1 isoform X2 [Aedes aegypti]	79890	0	0	0	0	0	0	0	0	0	1	1	743340	0	0	0	0	0	0
XP_021694818.1	cytosolic purine 5'-nucleotidase isoform X2 [Aedes aegypti]	70949	2	3	118200	0	0	0	0	0	0	3	4	46898	2	2	213850	1	1	207110
XP_021696193.1	lysozyme c-1 [Aedes aegypti]	16272	0	0	0	0	0	0	0	0	0	0	0	0	0	0	0	0	0	0
XP_021696768.1	neurexin-4 isoform X2 [Aedes aegypti]	145528	0	0	0	0	0	0	0	0	0	0	0	0	2	2	38445	0	0	0
XP_021696769.1	neurexin-4 isoform X3 [Aedes aegypti]	144018	0	0	0	0	0	0	0	0	0	0	0	0	2	2	38445	0	0	0
XP_021696838.1	succinyl-CoA:3-ketoacid-coenzyme A transferase mitochondrial isoform X1 [Aedes aegypti]	56067	1	1	71014	2	2	75309	0	0	0	2	2	276950	0	0	0	6	6	1870000
XP_021697182.1	NECAP-like protein CG9132 [Aedes aegypti]	26131	0	0	0	0	0	0	0	0	0	0	0	0	0	0	0	2	2	466220
XP_021697183.1	acidic leucine-rich nuclear phosphoprotein 32 family member A isoform X1 [Aedes aegypti]	43744	0	0	0	1	1	126630	0	0	0	1	1	182340	1	1	150000	0	0	0
XP_021697874.1	DE-cadherin [Aedes aegypti]	168383	0	0	0	1	1	75053	0	0	0	0	0	0	0	0	0	0	0	0
XP_021697897.1	uncharacterized protein LOC5575133 [Aedes aegypti]	51962	0	0	0	0	0	0	0	0	0	0	0	0	0	0	0	0	0	0
XP_021697915.1	inositol monophosphatase 1 [Aedes aegypti]	30066	0	0	0	2	2	70331	0	0	0	3	3	1093800	2	2	710430	4	4	980210
XP_021697944.1	cytochrome c oxidase subunit 6B1 [Aedes aegypti]	9448	1	1	483060	0	0	0	0	0	0	0	0	0	0	0	0	0	0	0
XP_021697979.1	NADH dehydrogenase [ubiquinone] iron-sulfur protein 3 mitochondrial isoform X1 [Aedes aegypti]	30280	3	3	593760	1	1	201040	0	0	0	3	3	1346000	3	3	2758500	8	8	5947700
XP_021698073.1	PDZ and LIM domain protein Zasp isoform X4 [Aedes aegypti]	197733	0	0	0	0	0	0	0	0	0	0	0	0	0	0	0	0	0	0
XP_021698211.1	synaptic vesicle membrane protein VAT-1 homolog-like [Aedes aegypti]	54090	0	0	0	0	0	0	0	0	0	0	0	0	0	0	0	1	1	222360
XP_021698364.1	facilitated trehalose transporter Tret1 [Aedes aegypti]	53090	0	0	0	1	1	261430	0	0	0	0	0	0	0	0	0	4	4	1786000
XP_021698601.1	AFG3-like protein 2 [Aedes aegypti]	88950	2	2	3315400	2	2	146220	0	0	0	2	2	1086300	1	1	68510	0	0	0
XP_021698823.1	eukaryotic translation initiation factor 5B isoform X1 [Aedes aegypti]	135400	0	0	0	1	1	84760	0	0	0	0	0	0	1	1	59500	0	0	0
XP_021699001.1	LIM and SH3 domain protein Lasp isoform X2 [Aedes aegypti]	36861	1	1	160870	1	1	465210	0	0	0	2	2	164290	2	2	335430	0	0	0
XP_021699088.1	nuclear valosin-containing protein-like [Aedes aegypti]	122362	0	0	0	0	0	0	0	0	0	0	0	0	1	1	27140	0	0	0
XP_021699686.1	electron transfer flavoprotein-ubiquinone oxidoreductase mitochondrial [Aedes aegypti]	66226	0	0	0	0	0	0	0	0	0	0	0	0	0	0	0	5	5	525960
XP_021699725.1	mannosyl-oligosaccharide glucosidase GCS1 [Aedes aegypti]	82711	1	1	82499	1	1	78457	0	0	0	0	0	0	0	0	0	1	1	52726
XP_021700006.1	muscle M-line assembly protein unc-89 isoform X2 [Aedes aegypti]	226106	4	4	238170	0	0	0	0	0	0	0	0	0	0	0	0	0	0	0
XP_021700616.1	sodium/hydrogen exchanger 3 isoform X8 [Aedes aegypti]	142128	0	0	0	2	2	211570	0	0	0	1	1	113940	0	0	0	0	0	0
XP_021700844.1	GMP synthase [glutamine-hydrolyzing] isoform X2 [Aedes aegypti]	76470	0	0	0	0	0	0	0	0	0	2	2	663650	2	2	36215	3	3	560930
XP_021701144.1	carnitine O-palmitoyltransferase 1 liver isoform isoform X2 [Aedes aegypti]	89156	0	0	0	0	0	0	0	0	0	0	0	0	0	0	0	0	0	0
XP_021701307.1	fibrous sheath CABYR-binding protein isoform X1 [Aedes aegypti]	103904	4	4	1233300	4	4	685890	0	0	0	2	2	135100	2	2	927910	5	5	1731600
XP_021701404.1	cGMP-dependent protein kinase 1 [Aedes aegypti]	110449	2	2	63657	1	1	73559	0	0	0	1	1	134920	0	0	0	0	0	0
XP_021701465.1	proton-coupled amino acid transporter-like protein CG1139 [Aedes aegypti]	52895	0	0	0	0	0	0	0	0	0	0	0	0	0	0	0	1	1	197680
XP_021702258.1	ubiquitin carboxyl-terminal hydrolase 7 [Aedes aegypti]	127617	1	1	123900	0	0	0	0	0	0	0	0	0	0	0	0	1	1	31130
XP_021702976.1	probable cysteine desulfurase mitochondrial [Aedes aegypti]	49141	0	0	0	1	1	64313	0	0	0	0	0	0	0	0	0	0	0	0
XP_021703657.1	ubiquitin carboxyl-terminal hydrolase 14 [Aedes aegypti]	57238	0	0	0	3	3	283240	0	0	0	3	3	474090	3	3	95611	2	2	265710
XP_021704224.1	uncharacterized protein ZK1073.1 isoform X5 [Aedes aegypti]	40551	4	4	1552700	2	2	1602900	0	0	0	7	7	2756700	2	2	1903900	6	6	2791200
XP_021704283.1	golgin subfamily A member 2 [Aedes aegypti]	107504	2	2	48704	0	0	0	0	0	0	1	1	103910	0	0	0	0	0	0
XP_021704343.1	gamma-glutamyltranspeptidase 1 isoform X2 [Aedes aegypti]	109780	0	0	0	0	0	0	0	0	0	0	0	0	0	0	0	0	0	0
XP_021705073.1	dehydrogenase/reductase SDR family member 7 [Aedes aegypti]	36109	0	0	0	0	0	0	0	0	0	0	0	0	1	1	323600	0	0	0
XP_021705133.1	basement membrane-specific heparan sulfate proteoglycan core protein isoform X4 [Aedes aegypti]	503602	0	0	0	0	0	0	0	0	0	24	24	4120800	0	0	0	0	0	0
XP_021705282.1	hrp65 protein isoform X3 [Aedes aegypti]	62634	0	0	0	0	0	0	0	0	0	0	0	0	0	0	0	0	0	0
XP_021705306.1	ADP-ribosylation factor 2 [Aedes aegypti]	20612	0	0	0	0	0	0	0	0	0	0	0	0	1	5	90363	0	0	0
XP_021705399.1	arylsulfatase B isoform X1 [Aedes aegypti]	75994	1	1	21297	0	0	0	0	0	0	0	0	0	0	0	0	0	0	0
XP_021705595.1	40S ribosomal protein S25 [Aedes aegypti]	13397	0	0	0	0	0	0	0	0	0	0	0	0	2	2	2118700	0	0	0
XP_021705723.1	E3 SUMO-protein ligase RanBP2 isoform X4 [Aedes aegypti]	292240	0	0	0	0	0	0	0	0	0	1	1	274550	0	0	0	0	0	0
XP_021706828.1	muscle M-line assembly protein unc-89 [Aedes aegypti]	180104	14	14	15964000	0	0	0	0	0	0	0	0	0	5	5	573530	0	0	0
XP_021707966.1	beta-arrestin-1 isoform X2 [Aedes aegypti]	50707	0	0	0	0	0	0	0	0	0	0	0	0	1	1	177200	1	1	116640
XP_021708350.1	protein DEK isoform X2 [Aedes aegypti]	68475	0	0	0	0	0	0	0	0	0	2	2	179550	0	0	0	0	0	0
XP_021708791.1	guanine nucleotide-binding protein G(s) subunit alpha [Aedes aegypti]	44705	0	0	0	1	1	159080	0	0	0	0	0	0	1	1	259920	2	2	1247200
XP_021709037.1	protein enhancer of sevenless 2B isoform X2 [Aedes aegypti]	22734	1	1	93709	0	0	0	0	0	0	0	0	0	0	0	0	0	0	0
XP_021709426.1	bumetanide-sensitive sodium-(potassium)-chloride cotransporter isoform X2 [Aedes aegypti]	123296	1	1	74776	1	1	220470	0	0	0	0	0	0	2	2	367940	3	3	431520
XP_021709474.1	eukaryotic translation initiation factor 4 gamma 3-like isoform X3 [Aedes aegypti]	215371	0	0	0	0	0	0	0	0	0	4	4	102470	4	4	302360	0	0	0
XP_021709475.1	eukaryotic translation initiation factor 4 gamma 3-like isoform X4 [Aedes aegypti]	214350	0	0	0	0	0	0	0	0	0	4	4	102470	4	4	302360	0	0	0
XP_021710339.1	synaptic vesicle glycoprotein 2C [Aedes aegypti]	62628	2	2	394340	1	1	280570	0	0	0	0	0	0	1	1	124420	2	2	280420
XP_021710625.1	probable Ufm1-specific protease 2 isoform X2 [Aedes aegypti]	64223	0	0	0	1	1	115790	0	0	0	0	0	0	0	0	0	0	0	0
XP_021710738.1	uncharacterized protein LOC5568046 [Aedes aegypti]	16197	0	0	0	1	1	932950	0	0	0	0	0	0	2	2	809240	0	0	0
XP_021710980.1	cytochrome P450 4d2 isoform X2 [Aedes aegypti]	56798	0	0	0	0	0	0	0	0	0	0	0	0	0	0	0	0	0	0
XP_021711761.1	UDP-glucuronosyltransferase 2B15 [Aedes aegypti]	59763	0	0	0	0	0	0	0	0	0	0	0	0	0	0	0	1	1	239410
XP_021712817.1	translocation protein SEC63 homolog [Aedes aegypti]	86384	0	0	0	0	0	0	0	0	0	0	0	0	2	2	68269	0	0	0
XP_021713395.1	adipocyte plasma membrane-associated protein isoform X2 [Aedes aegypti]	65803	0	0	0	0	0	0	0	0	0	0	0	0	0	0	0	0	0	0

## Sheet: Summary_unique_lnormal
Protein Accessions	Description	Avg. Mass	WT-1	WT-2	WT-3	SGS1-1	SGS1-2	SGS1-3		WT-1	WT-2	WT-3	SGS1-1	SGS1-2	SGS1-3		WT	WT SD
EAT38080.1	AAEL009993-PA [Aedes aegypti]	379967	630	721	666	9	20	12		431.803	498.272	456.727	6.31048	13.9218	8.01817		462.267	33.5794
EAT41994.1	AAEL006424-PA [Aedes aegypti]	36895	102	115	101	112	100	113		69.9109	79.4748	69.2635	78.5304	69.6088	75.5045		72.883	5.71777
EAT38081.1	AAEL009992-PA [Aedes aegypti]	380071	478	455	454	478	451	438		327.622	314.444	311.343	335.156	313.936	292.663		317.803	8.64367
EAT41993.1	AAEL006417-PA [Aedes aegypti]	38628	70	76	67	74	67	70		47.9781	52.5225	45.9471	51.8861	46.6379	46.7727		48.8159	3.36681
AAL76022.1	putative serpin [Aedes aegypti]	47117	71	77	71	75	71	67		48.6635	53.2135	48.6902	52.5873	49.4222	44.7681		50.1891	2.61932
XP_001651000.1	venom allergen 3 [Aedes aegypti]	28897	60	52	59	64	59	58		41.1241	35.9364	40.4608	44.8745	41.0692	38.7545		39.1738	2.82317
XP_021711720.1	uncharacterized protein LOC110680214 [Aedes aegypti]	64636	78	94	80	85	78	82		53.4613	64.962	54.8622	59.5989	54.2949	54.7909		57.7618	6.27476
ABF18017.1	putative 34 kDa family secreted salivary protein [Aedes aegypti]	35722	32	38	36	35	36	36		21.9328	26.2612	24.688	24.5407	25.0592	24.0545		24.294	2.19093
AAL76029.1	putative C-type lectin [Aedes aegypti]	17676	50	53	55	53	47	42		34.27	36.6275	37.7177	37.1617	32.7161	28.0636		36.2051	1.76223
XP_001651910.2	apyrase [Aedes aegypti]	62704	18	20	21	20	18	18		12.3372	13.8217	14.4013	14.0233	12.5296	12.0273		13.5201	1.06459
EAT45670.1	AAEL003053-PC [Aedes aegypti]	29549	43	49	50	41	47	41		29.4722	33.8632	34.2888	28.7477	32.7161	27.3954		32.5414	2.66649
XP_001651903.1	apyrase [Aedes aegypti]	63239	62	70	69	74	74	70		42.4949	48.376	47.3186	51.8861	51.5105	46.7727		46.0631	3.13512
AAL76020.1	putative secreted protein [Aedes aegypti]	66213	58	63	52	68	54	54		39.7533	43.5384	35.6604	47.6791	37.5888	36.0818		39.6507	3.93998
EAT41911.1	AAEL006485-PA [Aedes aegypti]	37936	54	73	48	62	52	53		37.0117	50.4492	32.9173	43.4722	36.1966	35.4136		40.1261	9.17151
sp|P50635.2|APY_AEDAE	RecName: Full=Apyrase; AltName: Full=ATP-diphosphatase; Short=ADPase; AltName: Full=ATP-diphosphohydrolase; AltName: Full=Adenosine diphosphatase; AltName: Allergen=Aed a 1; Flags: Precursor	62754	24	22	19	24	21	16		16.4496	15.2039	13.0298	16.8279	14.6178	10.6909		14.8944	1.7308
AAX20245.1	putative 7.8 kDa acidic protein [Aedes aegypti]	10741	17	18	19	14	17	16		11.6518	12.4395	13.0298	9.8163	11.8335	10.6909		12.3737	0.691328
EAT45121.1	AAEL003601-PA [Aedes aegypti]	36193	16	35	35	37	37	31		10.9664	24.188	24.0022	25.9431	25.7553	20.7136		19.7189	7.58041
XP_001662185.3	antichymotrypsin-2 [Aedes aegypti]	47750	112	29	29	118	32	107		76.7649	20.0415	19.8875	82.7373	22.2748	71.4954		38.898	32.7938
ABF18025.1	angiopoietin-like protein variant partial [Aedes aegypti]	33423	47	20	16	20	16	15		32.2138	13.8217	10.9724	14.0233	11.1374	10.0227		19.0027	11.5296
EJY57838.1	AAEL009852-PB [Aedes aegypti]	13770	23	26	24	23	26	29		15.7642	17.9682	16.4586	16.1268	18.0983	19.3773		16.7304	1.12684
AAL76019.1	putative secreted protein [Aedes aegypti]	33720	12	14	13	15	17	14		8.22481	9.67519	8.9151	10.5175	11.8335	9.35454		8.93837	0.725469
EAT45023.1	AAEL003694-PA [Aedes aegypti]	97977	47	68	54	48	49	54		32.2138	46.9938	37.032	33.6559	34.1083	36.0818		38.7465	7.53767
EAT48421.1	AAEL000556-PA [Aedes aegypti]	17314	25	24	18	28	28	29		17.135	16.586	12.344	19.6326	19.4905	19.3773		15.355	2.62204
ABM68613.1	AAEL006423-PA [Aedes aegypti]	17677	9	13	9	10	10	10		6.16861	8.98411	6.17199	7.01164	6.96088	6.68181		7.10824	1.62455
ABF18020.1	Fxa-directed anticlotting serpin-like protein [Aedes aegypti]	47393	25	33	36	21	25	24		17.135	22.8058	24.688	14.7244	17.4022	16.0363		21.5429	3.93165
EAT42353.1	AAEL006102-PA [Aedes aegypti]	43007	37	38	30	46	42	40		25.3598	26.2612	20.5733	32.2535	29.2357	26.7272		24.0648	3.05712
XP_001655991.1	ATP synthase subunit beta mitochondrial [Aedes aegypti]	53912	55	44	45	43	48	53		37.6971	30.4077	30.86	30.15	33.4122	35.4136		32.9883	4.0842
XP_001656737.2	ATP synthase subunit beta mitochondrial [Aedes aegypti]	53988	55	44	45	43	48	53		37.6971	30.4077	30.86	30.15	33.4122	35.4136		32.9883	4.0842
AAX54869.1	putative 16.2 kDa secreted protein [Aedes aegypti]	18128	12	15	10	16	11	12		8.22481	10.3663	6.85777	11.2186	7.65697	8.01817		8.48295	1.76844
ABF18056.1	salivary secreted protein partial [Aedes aegypti]	32503	23	29	32	27	31	27		15.7642	20.0415	21.9449	18.9314	21.5787	18.0409		19.2502	3.16539
XP_021706540.1	uncharacterized protein LOC110678229 [Aedes aegypti]	26401	11	10	9	11	11	12		7.53941	6.91085	6.17199	7.7128	7.65697	8.01817		6.87408	0.68445
ABF18169.1	putative salivary mucin 4 [Aedes aegypti]	62289	23	0	19	18	18	13		15.7642	0	13.0298	12.621	12.5296	8.68636		9.59799	8.4238
ABF18239.1	translation elongation factor EF-1 alpha/Tu [Aedes aegypti]	50473	29	29	25	27	30	27		19.8766	20.0415	17.1444	18.9314	20.8826	18.0409		19.0208	1.62711
JAN95038.1	putative sgs [Aedes aegypti]	187643	9	10	10	7	10	8		6.16861	6.91085	6.85777	4.90815	6.96088	5.34545		6.64574	0.414062
AAL76027.1	putative 18.6 kDa secreted protein [Aedes aegypti]	18599	18	17	18	26	17	18		12.3372	11.7484	12.344	18.2303	11.8335	12.0273		12.1432	0.341898
AAL76033.1	putative adenosine deaminase [Aedes aegypti]	60563	13	14	14	13	14	16		8.91021	9.67519	9.60088	9.11513	9.74523	10.6909		9.39543	0.421847
XP_021712017.1	histone H2A-like [Aedes aegypti]	17935	23	25	25	25	29	27		15.7642	17.2771	17.1444	17.5291	20.1866	18.0409		16.7286	0.837799
ABF18249.1	ER protein disulfide isomerase [Aedes aegypti]	55954	37	32	32	36	35	34		25.3598	22.1147	21.9449	25.2419	24.3631	22.7182		23.1398	1.92448
XP_021693792.1	GILT-like protein 1 isoform X2 [Aedes aegypti]	24807	12	15	13	8	11	13		8.22481	10.3663	8.9151	5.60931	7.65697	8.68636		9.16873	1.09303
EAT41987.1	AAEL006406-PB [Aedes aegypti]	16750	21	31	19	35	26	25		14.3934	21.4236	13.0298	24.5407	18.0983	16.7045		16.2823	4.50445
EAT41988.1	AAEL006406-PA [Aedes aegypti]	16401	21	31	19	35	26	25		14.3934	21.4236	13.0298	24.5407	18.0983	16.7045		16.2823	4.50445
EAT41992.1	AAEL006406-PC [Aedes aegypti]	14754	21	31	19	35	26	25		14.3934	21.4236	13.0298	24.5407	18.0983	16.7045		16.2823	4.50445
EAT40089.1	AAEL008166-PA [Aedes aegypti]	44274	24	18	20	24	21	23		16.4496	12.4395	13.7155	16.8279	14.6178	15.3682		14.2016	2.04875
EAT44980.1	AAEL003734-PA [Aedes aegypti]	87334	46	42	41	38	40	39		31.5284	29.0256	28.1169	26.6442	27.8435	26.0591		29.557	1.76678
EAT45033.2	AAEL015684-PA [Aedes aegypti]	35910	7	7	9	8	10	10		4.79781	4.8376	6.17199	5.60931	6.96088	6.68181		5.26913	0.782154
AAX54868.1	putative 14.5 kDa secreted protein [Aedes aegypti]	16940	20	17	17	20	18	18		13.708	11.7484	11.6582	14.0233	12.5296	12.0273		12.3716	1.15829
EAT42834.1	AAEL005672-PA [Aedes aegypti]	59871	10	6	5	8	6	8		6.85401	4.14651	3.42888	5.60931	4.17653	5.34545		4.8098	1.80633
EAT45636.1	AAEL003107-PA [Aedes aegypti]	38608	15	16	20	15	15	16		10.281	11.0574	13.7155	10.5175	10.4413	10.6909		11.6846	1.80114
XP_001657771.2	uncharacterized protein LOC5567953 [Aedes aegypti]	17688	8	7	6	6	8	7		5.48321	4.8376	4.11466	4.20698	5.5687	4.67727		4.81182	0.684637
ABF18258.1	heat shock cognate 70 [Aedes aegypti]	72287	28	33	27	31	30	27		19.1912	22.8058	18.516	21.7361	20.8826	18.0409		20.171	2.30665
EAT35671.1	AAEL012175-PA [Aedes aegypti]	59392	32	23	27	21	22	38		21.9328	15.895	18.516	14.7244	15.3139	25.3909		18.7813	3.02767
EAT35800.1	AAEL012062-PB [Aedes aegypti]	110898	35	33	42	22	38	66		23.989	22.8058	28.8026	15.4256	26.4513	44.1		25.1992	3.17629
ABF18037.1	ADP/ATP translocase [Aedes aegypti]	32952	21	16	29	13	25	33		14.3934	11.0574	19.8875	9.11513	17.4022	22.05		15.1128	4.45882
EAT32919.1	AAEL014843-PA [Aedes aegypti]	81534	31	37	31	34	35	36		21.2474	25.5701	21.2591	23.8396	24.3631	24.0545		22.6922	2.49236
EAT45945.1	AAEL002851-PA [Aedes aegypti]	50119	22	24	26	19	26	40		15.0788	16.586	17.8302	13.3221	18.0983	26.7272		16.4984	1.37778
AAK77225.1	elongation factor 2 [Aedes aegypti]	94379	33	43	38	45	39	33		22.6182	29.7167	26.0595	31.5524	27.1474	22.05		26.1315	3.54976
EAT42704.1	AAEL005766-PA [Aedes aegypti]	39120	24	24	22	23	20	28		16.4496	16.586	15.0871	16.1268	13.9218	18.7091		16.0409	0.828848
XP_021705132.1	basement membrane-specific heparan sulfate proteoglycan core protein isoform X3 [Aedes aegypti]	505787	61	48	82	24	61	72		41.8095	33.1721	56.2337	16.8279	42.4614	48.109		43.7384	11.6512
AAL76026.1	putative calreticulin [Aedes aegypti]	46774	24	24	19	29	24	29		16.4496	16.586	13.0298	20.3338	16.7061	19.3773		15.3551	2.01499
EAT36099.1	AAEL011789-PA [Aedes aegypti]	51641	28	24	19	24	23	21		19.1912	16.586	13.0298	16.8279	16.01	14.0318		16.269	3.09294
EAT44921.1	AAEL003746-PA [Aedes aegypti]	51849	20	19	17	17	17	21		13.708	13.1306	11.6582	11.9198	11.8335	14.0318		12.8323	1.05697
ABF18055.1	salivary secreted peptide [Aedes aegypti]	17936	4	11	15	8	4	9		2.7416	7.60194	10.2867	5.60931	2.78435	6.01363		6.87673	3.82445
EAT48216.1	AAEL000749-PA [Aedes aegypti]	33383	0	3	4	3	4	2		0	2.07326	2.74311	2.10349	2.78435	1.33636		1.60545	1.43014
ABF18332.1	heat shock cognate 70 [Aedes aegypti]	71148	31	31	27	38	37	34		21.2474	21.4236	18.516	26.6442	25.7553	22.7182		20.3957	1.63025
AAY81972.1	actin 5 [Aedes aegypti]	41822	14	17	12	16	12	33		9.59561	11.7484	8.22932	11.2186	8.35306	22.05		9.85779	1.77415
EAT32846.1	AAEL014913-PA [Aedes aegypti]	57457	23	26	23	26	25	30		15.7642	17.9682	15.7729	18.2303	17.4022	20.0454		16.5018	1.26998
EAT34979.1	AAEL012827-PA [Aedes aegypti]	91129	38	39	35	35	35	32		26.0452	26.9523	24.0022	24.5407	24.3631	21.3818		25.6666	1.51107
EAT47728.1	AAEL001194-PA [Aedes aegypti]	265054	47	67	68	86	63	71		32.2138	46.3027	46.6328	60.3001	43.8535	47.4409		41.7165	8.23116
EJY57585.1	AAEL016984-PB [Aedes aegypti]	35441	28	24	16	14	23	28		19.1912	16.586	10.9724	9.8163	16.01	18.7091		15.5832	4.20016
XP_021697332.1	arginine kinase isoform X1 [Aedes aegypti]	67118	23	22	27	24	0	0		15.7642	15.2039	18.516	16.8279	0	0		16.4947	1.77277
XP_021697335.1	arginine kinase isoform X4 [Aedes aegypti]	43771	0	22	27	24	25	31		0	15.2039	18.516	16.8279	17.4022	20.7136		11.2399	9.87395
XP_001652301.1	14-3-3 protein zeta isoform X1 [Aedes aegypti]	28228	12	12	9	15	11	13		8.22481	8.29302	6.17199	10.5175	7.65697	8.68636		7.56327	1.20537
EAT46535.1	AAEL002309-PA [Aedes aegypti]	24895	15	14	16	16	13	11		10.281	9.67519	10.9724	11.2186	9.04914	7.34999		10.3095	0.649091
CBF95613.1	unnamed protein product [Aedes aegypti]	132201	30	33	36	45	36	40		20.562	22.8058	24.688	31.5524	25.0592	26.7272		22.6853	2.06561
sp|O16109.2|VATA_AEDAE	RecName: Full=V-type proton ATPase catalytic subunit A; Short=V-ATPase subunit A; AltName: Full=V-ATPase 69 kDa subunit; AltName: Full=Vacuolar proton pump subunit alpha	68229	27	25	27	29	26	33		18.5058	17.2771	18.516	20.3338	18.0983	22.05		18.0996	0.71234
ABF18061.1	short salivary D7 protein [Aedes aegypti]	18597	12	13	10	8	11	10		8.22481	8.98411	6.85777	5.60931	7.65697	6.68181		8.02223	1.07755
XP_001660690.2	30 kDa salivary gland allergen Aed a 3-like [Aedes aegypti]	23956	31	10	6	28	8	28		21.2474	6.91085	4.11466	19.6326	5.5687	18.7091		10.7576	9.19137
EAT34850.1	AAEL012944-PB [Aedes aegypti]	21051	5	6	6	6	4	5		3.427	4.14651	4.11466	4.20698	2.78435	3.34091		3.89606	0.406525
EAT32709.1	AAEL015065-PA [Aedes aegypti]	277959	60	52	54	74	65	82		41.1241	35.9364	37.032	51.8861	45.2457	54.7909		38.0308	2.73426
XP_021693915.1	electron transfer flavoprotein subunit beta [Aedes aegypti]	27452	6	7	4	4	8	8		4.11241	4.8376	2.74311	2.80466	5.5687	5.34545		3.8977	1.06362
EAT36139.1	AAEL011758-PA [Aedes aegypti]	22311	5	7	7	8	8	11		3.427	4.8376	4.80044	5.60931	5.5687	7.34999		4.35501	0.803893
ABF18352.1	farnesoic acid O-methyl transferase-like protein [Aedes aegypti]	15353	7	8	6	9	6	7		4.79781	5.52868	4.11466	6.31048	4.17653	4.67727		4.81372	0.707143
XP_001657268.1	histone H3 [Aedes aegypti]	15388	2	2	1	2	2	2		1.3708	1.38217	0.685777	1.40233	1.39218	1.33636		1.14625	0.398822
XP_021712908.1	venom allergen 5-like [Aedes aegypti]	29640	10	14	14	15	17	12		6.85401	9.67519	9.60088	10.5175	11.8335	8.01817		8.71003	1.60779
EAT40344.1	AAEL007915-PA [Aedes aegypti]	69067	27	29	22	23	25	19		18.5058	20.0415	15.0871	16.1268	17.4022	12.6954		17.8781	2.53613
XP_001652254.1	delta-1-pyrroline-5-carboxylate synthase [Aedes aegypti]	86959	30	26	33	21	25	29		20.562	17.9682	22.6306	14.7244	17.4022	19.3773		20.387	2.33614
AAL76016.1	putative 56.5 kDa secreted protein [Aedes aegypti]	58292	20	12	18	28	16	15		13.708	8.29302	12.344	19.6326	11.1374	10.0227		11.4483	2.81641
EAT48250.1	AAEL000703-PA [Aedes aegypti]	96956	17	14	22	26	21	27		11.6518	9.67519	15.0871	18.2303	14.6178	18.0409		12.138	2.73852
EAT45917.1	AAEL002834-PB [Aedes aegypti]	61115	23	27	22	30	28	22		15.7642	18.6593	15.0871	21.0349	19.4905	14.7		16.5035	1.89739
ABF18138.1	mitochondrial cytochrome c [Aedes aegypti]	11761	11	6	7	9	8	9		7.53941	4.14651	4.80044	6.31048	5.5687	6.01363		5.49545	1.80006
EAT44101.1	AAEL004509-PA [Aedes aegypti]	34654	18	13	15	19	17	13		12.3372	8.98411	10.2867	13.3221	11.8335	8.68636		10.536	1.6904
XP_001655016.1	60S acidic ribosomal protein P0 [Aedes aegypti]	33833	14	16	16	17	18	15		9.59561	11.0574	10.9724	11.9198	12.5296	10.0227		10.5418	0.820523
ABF18030.1	putative salivary mucin 2 [Aedes aegypti]	31578	1	2	2	2	2	2		0.685401	1.38217	1.37155	1.40233	1.39218	1.33636		1.14637	0.39925
EAT43894.1	AAEL004699-PA [Aedes aegypti]	112037	20	23	23	24	20	20		13.708	15.895	15.7729	16.8279	13.9218	13.3636		15.1253	1.2289
XP_001655586.1	triosephosphate isomerase [Aedes aegypti]	26322	19	16	16	18	19	19		13.0226	11.0574	10.9724	12.621	13.2257	12.6954		11.6841	1.15994
XP_021703285.1	uncharacterized protein LOC5576894 [Aedes aegypti]	115090	11	14	18	22	14	11		7.53941	9.67519	12.344	15.4256	9.74523	7.34999		9.85286	2.40721
XP_021702576.1	myosin heavy chain muscle [Aedes aegypti]	221462	95	0	47	1	69	0		65.1131	0	32.2315	0.701164	48.0301	0		32.4482	32.5571
XP_021696841.1	cytochrome b-c1 complex subunit 2 mitochondrial [Aedes aegypti]	45521	20	18	22	13	22	25		13.708	12.4395	15.0871	9.11513	15.3139	16.7045		13.7449	1.32417
EAT43098.1	AAEL005435-PA [Aedes aegypti]	52249	15	9	14	14	15	22		10.281	6.21977	9.60088	9.8163	10.4413	14.7		8.70055	2.17517
ABF18029.1	putative salivary mucin [Aedes aegypti]	31663	3	3	2	2	2	3		2.0562	2.07326	1.37155	1.40233	1.39218	2.00454		1.83367	0.400296
EAT47998.1	AAEL000951-PB [Aedes aegypti]	22225	10	12	11	11	12	10		6.85401	8.29302	7.54355	7.7128	8.35306	6.68181		7.56353	0.719713
EAT33155.1	AAEL014583-PA [Aedes aegypti]	11344	10	8	10	11	12	11		6.85401	5.52868	6.85777	7.7128	8.35306	7.34999		6.41349	0.766267
AAD27666.1	vacuolar ATPase B subunit [Aedes aegypti]	55216	20	27	19	24	20	29		13.708	18.6593	13.0298	16.8279	13.9218	19.3773		15.1324	3.07319
ABF18080.1	60S acidic ribosomal protein P1 [Aedes aegypti]	11479	9	7	7	9	8	7		6.16861	4.8376	4.80044	6.31048	5.5687	4.67727		5.26888	0.779409
CBF79241.1	unnamed protein product [Aedes aegypti]	66683	28	10	12	49	31	31		19.1912	6.91085	8.22932	34.357	21.5787	20.7136		11.4438	6.74178
EAT32393.1	AAEL015450-PA [Aedes aegypti]	14443	5	6	6	4	6	6		3.427	4.14651	4.11466	2.80466	4.17653	4.00909		3.89606	0.406525
EAT32383.1	AAEL015464-PA [Aedes aegypti]	21975	3	3	3	3	3	2		2.0562	2.07326	2.05733	2.10349	2.08826	1.33636		2.06226	0.0095361
XP_001659196.2	protein disulfide-isomerase A3 [Aedes aegypti]	55188	16	19	18	19	20	20		10.9664	13.1306	12.344	13.3221	13.9218	13.3636		12.147	1.09546
EAT48729.1	AAEL000293-PA [Aedes aegypti]	103378	28	23	22	31	25	24		19.1912	15.895	15.0871	21.7361	17.4022	16.0363		16.7244	2.17416
AAL76014.1	putative lysozyme [Aedes aegypti]	15918	6	6	6	9	6	7		4.11241	4.14651	4.11466	6.31048	4.17653	4.67727		4.12453	0.0190722
EAT36825.1	AAEL011116-PA [Aedes aegypti]	29455	10	9	11	13	11	16		6.85401	6.21977	7.54355	9.11513	7.65697	10.6909		6.87244	0.662083
XP_021696014.1	dolichyl-diphosphooligosaccharide--protein glycosyltransferase subunit 2 [Aedes aegypti]	68106	13	15	16	11	16	17		8.91021	10.3663	10.9724	7.7128	11.1374	11.3591		10.083	1.0599
EAT44795.1	AAEL003872-PA [Aedes aegypti]	19602	8	10	7	9	11	9		5.48321	6.91085	4.80044	6.31048	7.65697	6.01363		5.7315	1.07689
EAT38206.1	AAEL009872-PA [Aedes aegypti]	59521	13	11	13	13	13	14		8.91021	7.60194	8.9151	9.11513	9.04914	9.35454		8.47575	0.756749
EAT45022.1	AAEL003655-PA [Aedes aegypti]	185470	3	3	2	3	2	1		2.0562	2.07326	1.37155	2.10349	1.39218	0.668181		1.83367	0.400296
XP_021708504.1	LOW QUALITY PROTEIN: spectrin beta chain [Aedes aegypti]	276430	49	37	42	44	40	61		33.5846	25.5701	28.8026	30.8512	27.8435	40.7591		29.3191	4.03214
XP_001661764.1	60 kDa heat shock protein mitochondrial [Aedes aegypti]	60794	21	23	22	20	23	21		14.3934	15.895	15.0871	14.0233	16.01	14.0318		15.1252	0.751491
EAT40153.1	AAEL008083-PA [Aedes aegypti]	39947	12	15	9	16	14	14		8.22481	10.3663	6.17199	11.2186	9.74523	9.35454		8.25436	2.0973
XP_001663442.1	peptidyl-prolyl cis-trans isomerase 5 [Aedes aegypti]	21448	8	7	7	11	10	10		5.48321	4.8376	4.80044	7.7128	6.96088	6.68181		5.04041	0.38392
EAT37898.1	AAEL010168-PA [Aedes aegypti]	29874	5	6	10	7	8	8		3.427	4.14651	6.85777	4.90815	5.5687	5.34545		4.81043	1.80918
CAY37395.1	unnamed protein product [Aedes aegypti]	67934	17	24	18	14	14	17		11.6518	16.586	12.344	9.8163	9.74523	11.3591		13.5273	2.67148
ABF18174.1	putative 14.5 kDa salivary protein [Aedes aegypti]	17050	6	4	3	0	0	0		4.11241	2.76434	2.05733	0	0	0		2.97803	1.04407
EAT41631.1	AAEL006719-PA [Aedes aegypti]	80891	10	4	6	6	4	7		6.85401	2.76434	4.11466	4.20698	2.78435	4.67727		4.57767	2.08378
XP_021703496.1	uncharacterized protein LOC5575557 [Aedes aegypti]	25254	8	9	11	3	11	12		5.48321	6.21977	7.54355	2.10349	7.65697	8.01817		6.41551	1.04402
AAC31158.1	FXa-directed anticoagulant precursor [Aedes aegypti]	47771	20	22	4	15	13	1		13.708	15.2039	2.74311	10.5175	9.04914	0.668181		10.5517	6.80364
EAT42987.1	AAEL005515-PF [Aedes aegypti]	34726	10	12	10	10	10	12		6.85401	8.29302	6.85777	7.01164	6.96088	8.01817		7.33493	0.82973
EAT42988.1	AAEL005515-PG [Aedes aegypti]	32237	10	12	10	10	10	12		6.85401	8.29302	6.85777	7.01164	6.96088	8.01817		7.33493	0.82973
EAT42991.1	AAEL005515-PA [Aedes aegypti]	29846	10	12	10	10	10	12		6.85401	8.29302	6.85777	7.01164	6.96088	8.01817		7.33493	0.82973
XP_021694536.1	RNA-binding protein squid isoform X2 [Aedes aegypti]	32334	10	12	10	10	10	12		6.85401	8.29302	6.85777	7.01164	6.96088	8.01817		7.33493	0.82973
ABF18453.1	mitochondrial medium-chain acyl-CoA dehydrogenase [Aedes aegypti]	45690	15	13	15	14	14	14		10.281	8.98411	10.2867	9.8163	9.74523	9.35454		9.85059	0.750405
EJY57354.1	AAEL001061-PB [Aedes aegypti]	23793	3	9	9	11	8	10		2.0562	6.21977	6.17199	7.7128	5.5687	6.68181		4.81599	2.39016
EAT44551.1	AAEL004088-PD [Aedes aegypti]	35504	10	7	11	13	11	12		6.85401	4.8376	7.54355	9.11513	7.65697	8.01817		6.41172	1.40615
XP_001648461.1	aldose reductase isoform X1 [Aedes aegypti]	35574	0	7	11	13	11	12		0	4.8376	7.54355	9.11513	7.65697	8.01817		4.12705	3.82164
EAT41427.1	AAEL006928-PA [Aedes aegypti]	53660	19	15	14	18	17	19		13.0226	10.3663	9.60088	12.621	11.8335	12.6954		10.9966	1.79584
AAZ14892.1	ribosomal protein S3 [Aedes aegypti]	26909	10	9	7	11	12	12		6.85401	6.21977	4.80044	7.7128	8.35306	8.01817		5.95807	1.0515
EAT42375.1	AAEL006070-PA [Aedes aegypti]	28556	11	13	9	9	8	10		7.53941	8.98411	6.17199	6.31048	5.5687	6.68181		7.56517	1.40623
XP_001656254.2	60S ribosomal protein L15 [Aedes aegypti]	24173	4	3	4	5	4	4		2.7416	2.07326	2.74311	3.50582	2.78435	2.67272		2.51932	0.386306
EAT37557.1	AAEL010464-PA [Aedes aegypti]	61034	20	13	15	18	18	17		13.708	8.98411	10.2867	12.621	12.5296	11.3591		10.9929	2.43987
EAT38624.1	AAEL009496-PA [Aedes aegypti]	22106	10	11	10	8	11	10		6.85401	7.60194	6.85777	5.60931	7.65697	6.68181		7.10457	0.430734
XP_021707150.1	apolipophorins [Aedes aegypti]	369827	43	61	33	53	57	74		29.4722	42.1562	22.6306	37.1617	39.677	49.4454		31.4197	9.90738
ABF18038.1	ribosomal protein S5 [Aedes aegypti]	24636	8	7	8	10	11	6		5.48321	4.8376	5.48622	7.01164	7.65697	4.00909		5.26901	0.373616
JAN95304.1	putative nadp-dependent isocitrate dehydrogenase [Aedes aegypti]	50159	12	10	13	10	14	10		8.22481	6.91085	8.9151	7.01164	9.74523	6.68181		8.01692	1.01817
EAT47334.1	AAEL001593-PC [Aedes aegypti]	38178	21	14	17	21	22	21		14.3934	9.67519	11.6582	14.7244	15.3139	14.0318		11.9089	2.36909
EAT38005.1	AAEL010065-PA [Aedes aegypti]	47666	16	20	19	16	18	16		10.9664	13.8217	13.0298	11.2186	12.5296	10.6909		12.606	1.47407
ABF18075.1	activated protein kinase C receptor [Aedes aegypti]	34891	9	7	10	8	12	11		6.16861	4.8376	6.85777	5.60931	8.35306	7.34999		5.95466	1.02694
sp|Q1HQU2.1|RL5_AEDAE	RecName: Full=60S ribosomal protein L5	34048	10	8	7	11	11	9		6.85401	5.52868	4.80044	7.7128	7.65697	6.01363		5.72771	1.04115
EAT37381.1	AAEL010608-PA partial [Aedes aegypti]	72054	15	12	10	10	12	21		10.281	8.29302	6.85777	7.01164	8.35306	14.0318		8.47727	1.71904
ABF18068.1	40S ribosomal protein S8 [Aedes aegypti]	23416	6	6	6	3	7	9		4.11241	4.14651	4.11466	2.10349	4.87262	6.01363		4.12453	0.0190722
EAT34894.1	AAEL012904-PA [Aedes aegypti]	49885	16	18	16	22	20	22		10.9664	12.4395	10.9724	15.4256	13.9218	14.7		11.4595	0.848772
ABF18134.1	60S ribosomal protein L10A [Aedes aegypti]	24610	7	8	8	8	8	6		4.79781	5.52868	5.48622	5.60931	5.5687	4.00909		5.2709	0.410261
ABF18265.1	60S ribosomal protein L18 partial [Aedes aegypti]	22037	3	3	4	5	5	3		2.0562	2.07326	2.74311	3.50582	3.48044	2.00454		2.29086	0.391755
EAT46939.1	AAEL001887-PA [Aedes aegypti]	44672	9	11	10	16	16	11		6.16861	7.60194	6.85777	11.2186	11.1374	7.34999		6.8761	0.716839
XP_001654680.1	transitional endoplasmic reticulum ATPase TER94 [Aedes aegypti]	88806	17	19	18	17	18	19		11.6518	13.1306	12.344	11.9198	12.5296	12.6954		12.3755	0.739902
ABF18389.1	phosphatidylethanolamine-binding protein [Aedes aegypti]	23213	10	8	7	9	9	9		6.85401	5.52868	4.80044	6.31048	6.26479	6.01363		5.72771	1.04115
XP_021708362.1	60S ribosomal protein L3 [Aedes aegypti]	46782	6	10	11	12	12	11		4.11241	6.91085	7.54355	8.41397	8.35306	7.34999		6.18893	1.82594
EAT43396.1	AAEL005170-PA [Aedes aegypti]	46498	5	2	7	4	6	8		3.427	1.38217	4.80044	2.80466	4.17653	5.34545		3.2032	1.72009
AAA29350.1	aspartic protease [Aedes aegypti]	41806	9	11	7	10	11	11		6.16861	7.60194	4.80044	7.01164	7.65697	7.34999		6.19033	1.40087
ABF18348.1	mitochondrial phosphate carrier protein [Aedes aegypti]	38296	8	10	17	7	16	19		5.48321	6.91085	11.6582	4.90815	11.1374	12.6954		8.01742	3.23281
EAT44176.1	AAEL004423-PB [Aedes aegypti]	19557	5	4	6	5	5	7		3.427	2.76434	4.11466	3.50582	3.48044	4.67727		3.43534	0.675199
XP_001650058.1	cytochrome c oxidase subunit 5A mitochondrial [Aedes aegypti]	16974	8	9	8	9	10	15		5.48321	6.21977	5.48622	6.31048	6.96088	10.0227		5.72973	0.424386
EAT35231.1	AAEL012585-PB [Aedes aegypti]	30338	6	8	12	10	13	8		4.11241	5.52868	8.22932	7.01164	9.04914	5.34545		5.9568	2.09158
EAT36007.1	AAEL011871-PA [Aedes aegypti]	33191	8	8	9	4	8	13		5.48321	5.52868	6.17199	2.80466	5.5687	8.68636		5.72796	0.385215
EAT41205.1	AAEL007135-PA [Aedes aegypti]	20703	9	7	9	8	9	9		6.16861	4.8376	6.17199	5.60931	6.26479	6.01363		5.72607	0.76944
AAK95365.1	phosphoglycerate kinase [Aedes aegypti]	43726	24	15	14	16	18	24		16.4496	10.3663	9.60088	11.2186	12.5296	16.0363		12.1389	3.75274
ABF18317.1	phosphoglycerate dehydrogenase [Aedes aegypti]	35387	9	8	10	13	10	9		6.16861	5.52868	6.85777	9.11513	6.96088	6.01363		6.18502	0.664697
XP_021701092.1	ATP-citrate synthase isoform X3 [Aedes aegypti]	119236	22	18	20	19	20	20		15.0788	12.4395	13.7155	13.3221	13.9218	13.3636		13.7446	1.31989
EAT37812.1	AAEL010235-PA [Aedes aegypti]	29155	3	5	10	6	8	25		2.0562	3.45543	6.85777	4.20698	5.5687	16.7045		4.12313	2.46944
EAT40580.1	AAEL007707-PA [Aedes aegypti]	36264	9	11	14	18	12	16		6.16861	7.60194	9.60088	12.621	8.35306	10.6909		7.79047	1.72388
XP_021704013.1	malate dehydrogenase cytoplasmic isoform X2 [Aedes aegypti]	35684	9	11	14	18	12	16		6.16861	7.60194	9.60088	12.621	8.35306	10.6909		7.79047	1.72388
XP_001659192.2	myosin heavy chain non-muscle [Aedes aegypti]	227028	31	28	28	24	26	28		21.2474	19.3504	19.2018	16.8279	18.0983	18.7091		19.9332	1.14059
EAT47096.1	AAEL001759-PA [Aedes aegypti]	22799	4	5	8	8	7	7		2.7416	3.45543	5.48622	5.60931	4.87262	4.67727		3.89441	1.42399
AAV48760.1	cytochrome oxidase subunit II partial (mitochondrion) [Aedes aegypti]	23371	3	2	3	1	3	5		2.0562	1.38217	2.05733	0.701164	2.08826	3.34091		1.8319	0.389479
ABF18295.1	60S ribosomal protein L2/L8 [Aedes aegypti]	28632	5	6	6	5	5	5		3.427	4.14651	4.11466	3.50582	3.48044	3.34091		3.89606	0.406525
XP_021710116.1	clathrin heavy chain isoform X2 [Aedes aegypti]	191535	28	31	28	39	36	44		19.1912	21.4236	19.2018	27.3454	25.0592	29.4		19.9389	1.28585
EAT37297.1	AAEL010697-PA [Aedes aegypti]	41625	8	10	10	10	9	10		5.48321	6.91085	6.85777	7.01164	6.26479	6.68181		6.41728	0.809362
XP_021695260.1	chloride intracellular channel exc-4 isoform X3 [Aedes aegypti]	29650	5	10	7	6	7	5		3.427	6.91085	4.80044	4.20698	4.87262	3.34091		5.0461	1.75487
XP_001652828.1	60S ribosomal protein L9 [Aedes aegypti]	21437	5	6	6	4	8	7		3.427	4.14651	4.11466	2.80466	5.5687	4.67727		3.89606	0.406525
EAT42283.1	AAEL006158-PA [Aedes aegypti]	15328	2	3	1	3	1	2		1.3708	2.07326	0.685777	2.10349	0.696088	1.33636		1.37661	0.693757
EAT34400.1	AAEL013359-PB [Aedes aegypti]	45558	9	12	15	15	9	13		6.16861	8.29302	10.2867	10.5175	6.26479	8.68636		8.24943	2.05937
XP_001653462.1	sarcoplasmic calcium-binding protein 1 [Aedes aegypti]	21910	12	4	6	8	12	10		8.22481	2.76434	4.11466	5.60931	8.35306	6.68181		5.0346	2.8441
ABF18438.1	olygosaccharyltransferase alpha subunit [Aedes aegypti]	52252	4	4	6	5	6	5		2.7416	2.76434	4.11466	3.50582	4.17653	3.34091		3.20687	0.786254
ABM68579.1	AAEL002534-PA [Aedes aegypti]	25440	4	4	5	5	6	5		2.7416	2.76434	3.42888	3.50582	4.17653	3.34091		2.97828	0.390404
EAT35834.1	AAEL012035-PA [Aedes aegypti]	25686	11	9	7	10	9	10		7.53941	6.21977	4.80044	7.01164	6.26479	6.68181		6.18654	1.36979
XP_001657084.1	small glutamine-rich tetratricopeptide repeat-containing protein beta [Aedes aegypti]	35959	8	8	8	8	11	8		5.48321	5.52868	5.48622	5.60931	7.65697	5.34545		5.49937	0.0254296
XP_021711366.1	uncharacterized protein LOC5566701 isoform X2 [Aedes aegypti]	20029	7	5	5	8	6	5		4.79781	3.45543	3.42888	5.60931	4.17653	3.34091		3.89404	0.782798
ABF18244.1	FKBP-type peptidyl-prolyl cis-trans isomerase [Aedes aegypti]	11539	5	5	5	5	5	6		3.427	3.45543	3.42888	3.50582	3.48044	4.00909		3.4371	0.0158935
EAT40054.1	AAEL008188-PA [Aedes aegypti]	30229	3	3	6	5	7	6		2.0562	2.07326	4.11466	3.50582	4.87262	4.00909		2.74804	1.18356
EAT46676.1	AAEL002174-PA [Aedes aegypti]	49445	10	10	11	7	13	12		6.85401	6.91085	7.54355	4.90815	9.04914	8.01817		7.1028	0.382753
XP_001661570.1	elongation factor 1-gamma [Aedes aegypti]	48940	14	16	15	16	12	12		9.59561	11.0574	10.2867	11.2186	8.35306	8.01817		10.3132	0.731235
XP_021706629.1	6-phosphogluconate dehydrogenase decarboxylating [Aedes aegypti]	53069	4	8	6	10	10	12		2.7416	5.52868	4.11466	7.01164	6.96088	8.01817		4.12832	1.39359
EAT46539.1	AAEL002296-PA [Aedes aegypti]	50752	12	7	9	10	9	6		8.22481	4.8376	6.17199	7.01164	6.26479	4.00909		6.41147	1.70626
XP_011493765.2	serine protease inhibitor 28Dc isoform X7 [Aedes aegypti]	60429	14	14	11	16	14	13		9.59561	9.67519	7.54355	11.2186	9.74523	8.68636		8.93812	1.20839
EAT42717.1	AAEL005790-PA [Aedes aegypti]	72184	6	11	16	18	16	21		4.11241	7.60194	10.9724	12.621	11.1374	14.0318		7.56226	3.43019
XP_011493072.1	sodium/potassium-transporting ATPase subunit beta-2 isoform X1 [Aedes aegypti]	37701	9	6	10	2	6	15		6.16861	4.14651	6.85777	1.40233	4.17653	10.0227		5.7243	1.40918
ABF18470.1	salivary alkaline phosphatase [Aedes aegypti]	61558	8	13	15	5	11	6		5.48321	8.98411	10.2867	3.50582	7.65697	4.00909		8.25132	2.48415
EAT42473.1	AAEL005997-PA [Aedes aegypti]	14803	5	5	4	5	4	6		3.427	3.45543	2.74311	3.50582	2.78435	4.00909		3.20851	0.403303
XP_021695708.1	60S ribosomal protein L19 [Aedes aegypti]	24171	4	4	5	2	4	1		2.7416	2.76434	3.42888	1.40233	2.78435	0.668181		2.97828	0.390404
EJY57847.1	AAEL017263-PA [Aedes aegypti]	103682	19	22	18	22	21	18		13.0226	15.2039	12.344	15.4256	14.6178	12.0273		13.5235	1.49429
XP_021695404.1	V-type proton ATPase subunit C isoform X2 [Aedes aegypti]	44252	14	14	13	15	13	10		9.59561	9.67519	8.9151	10.5175	9.04914	6.68181		9.3953	0.417765
XP_001655960.1	tropomyosin-1 isoforms 9A/A/B isoform X33 [Aedes aegypti]	29450	0	5	5	4	0	8		0	3.45543	3.42888	2.80466	0	5.34545		2.29477	1.98737
XP_021707377.1	tropomyosin-1 isoforms 9A/A/B isoform X26 [Aedes aegypti]	45881	3	5	5	4	0	8		2.0562	3.45543	3.42888	2.80466	0	5.34545		2.98017	0.80029
XP_021707384.1	tropomyosin isoform X31 [Aedes aegypti]	32716	3	0	5	4	1	0		2.0562	0	3.42888	2.80466	0.696088	0		1.82836	1.72576
EAT47301.1	AAEL001588-PA [Aedes aegypti]	53495	9	14	13	13	13	14		6.16861	9.67519	8.9151	9.11513	9.04914	9.35454		8.25297	1.84468
EAT43137.1	AAEL005422-PA [Aedes aegypti]	63275	22	8	13	15	13	32		15.0788	5.52868	8.9151	10.5175	9.04914	21.3818		9.84087	4.84191
EAT41889.1	AAEL006516-PA [Aedes aegypti]	54789	12	11	8	13	10	9		8.22481	7.60194	5.48622	9.11513	6.96088	6.01363		7.10432	1.43551
ABF18273.1	putative 41 kDa salivary secreted protein [Aedes aegypti]	43046	8	6	9	15	10	13		5.48321	4.14651	6.17199	10.5175	6.96088	8.68636		5.26724	1.02987
EAT47221.1	AAEL001668-PA [Aedes aegypti]	46621	13	10	10	15	8	13		8.91021	6.91085	6.85777	10.5175	5.5687	8.68636		7.55961	1.16996
XP_001650303.1	ras-related protein Rab-1A [Aedes aegypti]	22808	5	6	6	6	8	6		3.427	4.14651	4.11466	4.20698	5.5687	4.00909		3.89606	0.406525
ABE72970.1	cathepsin L [Aedes aegypti]	37996	4	7	5	14	7	7		2.7416	4.8376	3.42888	9.8163	4.87262	4.67727		3.66936	1.06849
XP_021700286.1	uncharacterized protein LOC110676505 [Aedes aegypti]	394104	2	2	1	1	3	3		1.3708	1.38217	0.685777	0.701164	2.08826	2.00454		1.14625	0.398822
EAT44852.1	AAEL003835-PC [Aedes aegypti]	17581	5	10	6	4	8	11		3.427	6.91085	4.11466	2.80466	5.5687	7.34999		4.81751	1.84521
EAT35514.1	AAEL012326-PA [Aedes aegypti]	16811	4	4	8	8	5	11		2.7416	2.76434	5.48622	5.60931	3.48044	7.34999		3.66405	1.57808
EJY57423.1	AAEL002504-PB [Aedes aegypti]	16973	11	6	5	5	7	11		7.53941	4.14651	3.42888	3.50582	4.87262	7.34999		5.03827	2.19557
ABF18071.1	40S ribosomal protein S15/S22 [Aedes aegypti]	14772	3	3	4	3	3	4		2.0562	2.07326	2.74311	2.10349	2.08826	2.67272		2.29086	0.391755
EAT44797.1	AAEL003873-PB [Aedes aegypti]	81269	16	8	13	12	14	14		10.9664	5.52868	8.9151	8.41397	9.74523	9.35454		8.47007	2.74605
AAL76024.1	putative secreted protein [Aedes aegypti]	28384	5	4	5	13	13	9		3.427	2.76434	3.42888	9.11513	9.04914	6.01363		3.20674	0.383134
XP_021695726.1	flotillin-1 isoform X2 [Aedes aegypti]	47161	1	0	2	0	0	0		0.685401	0	1.37155	0	0	0		0.685652	0.685777
EAT39422.1	AAEL008773-PA [Aedes aegypti]	411933	26	18	35	28	25	17		17.8204	12.4395	24.0022	19.6326	17.4022	11.3591		18.0874	5.78595
AAV69399.1	40S ribosomal protein S13 [Aedes aegypti]	17185	2	2	4	1	4	3		1.3708	1.38217	2.74311	0.701164	2.78435	2.00454		1.83203	0.78904
EAT45913.1	AAEL002841-PA [Aedes aegypti]	33342	5	6	7	9	6	6		3.427	4.14651	4.80044	6.31048	4.17653	4.00909		4.12465	0.686978
sp|Q9NHW7.2|AQP_AEDAE	RecName: Full=Aquaporin AQPAe.a	26093	2	1	1	1	2	4		1.3708	0.691085	0.685777	0.701164	1.39218	2.67272		0.915888	0.393976
AAX84650.2	40S ribosomal protein S17 [Aedes aegypti]	15250	2	2	3	5	2	4		1.3708	1.38217	2.05733	3.50582	1.39218	2.67272		1.60343	0.393127
EAT34395.1	AAEL013353-PB [Aedes aegypti]	13717	5	6	4	4	4	5		3.427	4.14651	2.74311	2.80466	2.78435	3.34091		3.43887	0.701776
EAT43846.1	AAEL004739-PA [Aedes aegypti]	69051	8	8	9	16	11	8		5.48321	5.52868	6.17199	11.2186	7.65697	5.34545		5.72796	0.385215
XP_021697105.1	2-oxoglutarate dehydrogenase mitochondrial isoform X3 [Aedes aegypti]	119279	16	12	13	12	19	19		10.9664	8.29302	8.9151	8.41397	13.2257	12.6954		9.39151	1.39892
ABF18261.1	polyadenylate-binding protein [Aedes aegypti]	69723	5	10	8	10	11	7		3.427	6.91085	5.48622	7.01164	7.65697	4.67727		5.27469	1.75153
EAT44686.1	AAEL003957-PC [Aedes aegypti]	17105	3	2	4	3	4	5		2.0562	1.38217	2.74311	2.10349	2.78435	3.34091		2.06049	0.680479
ABF18367.1	60S ribosomal protein 15.5kD/SNU13 [Aedes aegypti]	14064	5	2	5	4	3	3		3.427	1.38217	3.42888	2.80466	2.08826	2.00454		2.74602	1.18113
XP_001660544.1	60S ribosomal protein L4 [Aedes aegypti]	48937	6	10	7	10	9	4		4.11241	6.91085	4.80044	7.01164	6.26479	2.67272		5.27456	1.45822
CBV09738.1	unnamed protein product [Aedes aegypti]	47262	7	4	10	8	10	12		4.79781	2.76434	6.85777	5.60931	6.96088	8.01817		4.80664	2.04673
XP_001658262.2	uncharacterized protein LOC5568940 isoform X2 [Aedes aegypti]	31720	4	3	5	5	4	4		2.7416	2.07326	3.42888	3.50582	2.78435	2.67272		2.74791	0.677837
JAN95372.1	putative long chain fatty acid acyl-coa ligase partial [Aedes aegypti]	60242	12	13	15	12	13	7		8.22481	8.98411	10.2867	8.41397	9.04914	4.67727		9.16519	1.04278
EAT46000.1	AAEL002764-PA [Aedes aegypti]	51971	5	4	6	5	6	9		3.427	2.76434	4.11466	3.50582	4.17653	6.01363		3.43534	0.675199
EAT48553.1	AAEL000454-PA [Aedes aegypti]	43612	13	8	10	6	10	10		8.91021	5.52868	6.85777	4.20698	6.96088	6.68181		7.09889	1.70361
ABF18083.1	signal peptidase complex subunit SPC25 [Aedes aegypti]	21737	5	4	3	2	3	2		3.427	2.76434	2.05733	1.40233	2.08826	1.33636		2.74956	0.684957
EAT47850.1	AAEL001091-PA [Aedes aegypti]	72027	25	13	13	13	14	26		17.135	8.98411	8.9151	9.11513	9.74523	17.3727		11.6781	4.72598
XP_001653877.1	pyridoxal kinase [Aedes aegypti]	33773	3	7	8	9	9	6		2.0562	4.8376	5.48622	6.31048	6.26479	4.00909		4.12667	1.82217
EAT45313.1	AAEL003427-PA [Aedes aegypti]	16749	4	5	3	5	7	4		2.7416	3.45543	2.05733	3.50582	4.87262	2.67272		2.75145	0.699099
EAT38474.1	AAEL009637-PA [Aedes aegypti]	37447	5	6	6	5	5	6		3.427	4.14651	4.11466	3.50582	3.48044	4.00909		3.89606	0.406525
EAT44269.1	AAEL004338-PA [Aedes aegypti]	38508	8	8	9	9	10	12		5.48321	5.52868	6.17199	6.31048	6.96088	8.01817		5.72796	0.385215
XP_021712582.1	LOW QUALITY PROTEIN: translocon-associated protein subunit alpha-like [Aedes aegypti]	31887	5	7	4	3	5	6		3.427	4.8376	2.74311	2.10349	3.48044	4.00909		3.66924	1.06805
XP_021709293.1	fasciclin-3 isoform X2 [Aedes aegypti]	39809	7	6	4	4	5	3		4.79781	4.14651	2.74311	2.80466	3.48044	2.00454		3.89581	1.05004
EAT40512.1	AAEL007771-PA [Aedes aegypti]	17510	4	3	5	3	4	4		2.7416	2.07326	3.42888	2.10349	2.78435	2.67272		2.74791	0.677837
EAT48215.1	AAEL000726-PA [Aedes aegypti]	33633	3	5	2	3	3	5		2.0562	3.45543	1.37155	2.10349	2.08826	3.34091		2.29439	1.06216
XP_001656515.2	inorganic pyrophosphatase isoform X1 [Aedes aegypti]	42346	4	6	7	6	8	7		2.7416	4.14651	4.80044	4.20698	5.5687	4.67727		3.89618	1.052
ABF18141.1	40S ribosomal protein S2 [Aedes aegypti]	17566	5	5	3	5	5	5		3.427	3.45543	2.05733	3.50582	3.48044	3.34091		2.97992	0.799112
EAT37231.1	AAEL010754-PA [Aedes aegypti]	10013	4	3	3	2	2	5		2.7416	2.07326	2.05733	1.40233	1.39218	3.34091		2.29073	0.390549
EAT34642.1	AAEL013138-PA [Aedes aegypti]	31047	5	9	6	7	4	4		3.427	6.21977	4.11466	4.90815	2.78435	2.67272		4.58714	1.4551
ABF18094.1	Cu2+/Zn2+ superoxide dismutase [Aedes aegypti]	15397	3	4	4	4	4	3		2.0562	2.76434	2.74311	2.80466	2.78435	2.00454		2.52122	0.402854
ABF18101.1	signal peptidase I [Aedes aegypti]	20672	3	4	6	1	5	2		2.0562	2.76434	4.11466	0.701164	3.48044	1.33636		2.9784	1.04579
EAT47886.1	AAEL001052-PA [Aedes aegypti]	10744	3	3	4	4	4	5		2.0562	2.07326	2.74311	2.80466	2.78435	3.34091		2.29086	0.391755
EAT45860.1	AAEL002906-PA [Aedes aegypti]	111389	1	5	4	11	10	10		0.685401	3.45543	2.74311	7.7128	6.96088	6.68181		2.29464	1.43844
XP_001648832.1	dihydrolipoyllysine-residue acetyltransferase component of pyruvate dehydrogenase complex mitochondrial isoform X1 [Aedes aegypti]	53833	11	8	8	10	6	12		7.53941	5.52868	5.48622	7.01164	4.17653	8.01817		6.18477	1.17335
XP_021709649.1	UTP--glucose-1-phosphate uridylyltransferase isoform X1 [Aedes aegypti]	61139	5	5	8	7	6	6		3.427	3.45543	5.48622	4.90815	4.17653	4.00909		4.12288	1.18077
XP_001663344.1	40S ribosomal protein S3a [Aedes aegypti]	30125	8	6	7	7	8	7		5.48321	4.14651	4.80044	4.90815	5.5687	4.67727		4.81005	0.668401
XP_021704810.1	60S ribosomal protein L13a-like [Aedes aegypti]	27141	3	3	3	3	5	3		2.0562	2.07326	2.05733	2.10349	3.48044	2.00454		2.06226	0.0095361
AAD17916.1	salivary vasodilatory protein precursor [Aedes aegypti]	9460	3	3	3	4	3	3		2.0562	2.07326	2.05733	2.80466	2.08826	2.00454		2.06226	0.0095361
XP_021703192.1	coatomer subunit gamma [Aedes aegypti]	97367	13	11	14	12	14	11		8.91021	7.60194	9.60088	8.41397	9.74523	7.34999		8.70434	1.01525
XP_021708386.1	laminin subunit beta-1 [Aedes aegypti]	200639	8	9	12	16	13	12		5.48321	6.21977	8.22932	11.2186	9.04914	8.01817		6.6441	1.42138
EAT32975.1	AAEL014768-PA [Aedes aegypti]	229651	27	36	25	34	25	27		18.5058	24.8791	17.1444	23.8396	17.4022	18.0409		20.1764	4.12909
XP_001657170.1	cytochrome b-c1 complex subunit Rieske mitochondrial isoform X1 [Aedes aegypti]	28255	7	2	6	4	6	9		4.79781	1.38217	4.11466	2.80466	4.17653	6.01363		3.43155	1.80738
XP_001659792.2	extended synaptotagmin-2 isoform X3 [Aedes aegypti]	94610	10	9	12	7	10	9		6.85401	6.21977	8.22932	4.90815	6.96088	6.01363		7.10103	1.0273
XP_021706371.1	extended synaptotagmin-2 isoform X4 [Aedes aegypti]	94765	10	9	12	7	10	9		6.85401	6.21977	8.22932	4.90815	6.96088	6.01363		7.10103	1.0273
XP_021711286.1	putative tricarboxylate transport protein mitochondrial [Aedes aegypti]	34758	3	5	9	6	4	8		2.0562	3.45543	6.17199	4.20698	2.78435	5.34545		3.89454	2.09274
EAT44084.1	AAEL004521-PA [Aedes aegypti]	17596	5	7	3	2	6	5		3.427	4.8376	2.05733	1.40233	4.17653	3.34091		3.44064	1.39018
XP_021711397.1	plasma membrane calcium-transporting ATPase 2 isoform X1 [Aedes aegypti]	132577	15	9	17	3	18	19		10.281	6.21977	11.6582	2.10349	12.5296	12.6954		9.38633	2.82746
AAU05129.1	hexokinase [Aedes aegypti]	51609	9	8	6	11	13	11		6.16861	5.52868	4.11466	7.7128	9.04914	7.34999		5.27065	1.051
ABF18314.1	prohibitin [Aedes aegypti]	29903	6	9	7	9	9	11		4.11241	6.21977	4.80044	6.31048	6.26479	7.34999		5.0442	1.07462
XP_021702087.1	uncharacterized protein LOC5573405 [Aedes aegypti]	148824	2	6	8	5	9	5		1.3708	4.14651	5.48622	3.50582	6.26479	3.34091		3.66784	2.09905
EAT40811.1	AAEL007490-PA [Aedes aegypti]	7827	2	1	1	1	1	2		1.3708	0.691085	0.685777	0.701164	0.696088	1.33636		0.915888	0.393976
XP_021702823.1	60S ribosomal protein L7a [Aedes aegypti]	30667	4	7	5	3	7	9		2.7416	4.8376	3.42888	2.10349	4.87262	6.01363		3.66936	1.06849
EAT34698.1	AAEL013098-PA [Aedes aegypti]	139112	4	6	9	6	14	6		2.7416	4.14651	6.17199	4.20698	9.74523	4.00909		4.35337	1.72452
JAN95102.1	putative ribosomal protein l13e [Aedes aegypti]	25123	2	4	3	3	2	3		1.3708	2.76434	2.05733	2.10349	1.39218	2.00454		2.06416	0.696794
XP_021713405.1	plastin-1 isoform X1 [Aedes aegypti]	78060	9	9	10	12	11	9		6.16861	6.21977	6.85777	8.41397	7.65697	6.01363		6.41538	0.383973
EAT32858.1	AAEL014903-PA [Aedes aegypti]	15064	4	2	2	3	2	3		2.7416	1.38217	1.37155	2.10349	1.39218	2.00454		1.83178	0.787952
EAT40854.1	AAEL007439-PB [Aedes aegypti]	16789	9	8	6	6	9	9		6.16861	5.52868	4.11466	4.20698	6.26479	6.01363		5.27065	1.051
XP_001652766.1	myosin-2 essential light chain isoform X1 [Aedes aegypti]	17584	9	8	6	6	9	9		6.16861	5.52868	4.11466	4.20698	6.26479	6.01363		5.27065	1.051
AAK70900.1	thioredoxin [Aedes aegypti]	12022	5	5	4	6	5	4		3.427	3.45543	2.74311	4.20698	3.48044	2.67272		3.20851	0.403303
ABF18498.1	glyoxylase 3 [Aedes aegypti]	33769	2	3	5	6	2	4		1.3708	2.07326	3.42888	4.20698	1.39218	2.67272		2.29098	1.04617
JAN95820.1	putative bubblegum-like very long-chain fatty acid coa synthetase [Aedes aegypti]	74695	10	10	11	14	13	8		6.85401	6.91085	7.54355	9.8163	9.04914	5.34545		7.1028	0.382753
sp|Q17Q32.1|ENOPH_AEDAE	RecName: Full=Enolase-phosphatase E1; AltName: Full=2 3-diketo-5-methylthio-1-phosphopentane phosphatase	120605	0	1	1	2	2	1		0	0.691085	0.685777	1.40233	1.39218	0.668181		0.458954	0.397475
XP_021694927.1	protein lava lamp isoform X1 [Aedes aegypti]	390149	3	2	2	1	6	0		2.0562	1.38217	1.37155	0.701164	4.17653	0		1.60331	0.392254
EAT41886.1	AAEL006509-PA [Aedes aegypti]	10875	1	1	1	1	2	2		0.685401	0.691085	0.685777	0.701164	1.39218	1.33636		0.687421	0.0031787
XP_001662411.1	proliferation-associated protein 2G4 [Aedes aegypti]	47987	8	12	10	10	11	10		5.48321	8.29302	6.85777	7.01164	7.65697	6.68181		6.878	1.40502
XP_001658537.1	uncharacterized peptidase C1-like protein F26E4.3 [Aedes aegypti]	52393	6	5	8	0	9	8		4.11241	3.45543	5.48622	0	6.26479	5.34545		4.35135	1.03627
JAN95319.1	putative mucin-2 [Aedes aegypti]	768405	15	31	42	19	52	35		10.281	21.4236	28.8026	13.3221	36.1966	23.3863		20.1691	9.32432
EAT35272.1	AAEL012552-PA [Aedes aegypti]	79200	13	7	9	9	12	15		8.91021	4.8376	6.17199	6.31048	8.35306	10.0227		6.63993	2.07624
XP_001662665.1	thioredoxin reductase 1 mitochondrial isoform X4 [Aedes aegypti]	54019	10	9	8	12	10	8		6.85401	6.21977	5.48622	8.41397	6.96088	5.34545		6.18666	0.684497
EAT48988.1	AAEL000032-PC [Aedes aegypti]	39362	4	3	5	3	4	2		2.7416	2.07326	3.42888	2.10349	2.78435	1.33636		2.74791	0.677837
EAT48989.1	AAEL000032-PA [Aedes aegypti]	37238	4	3	5	3	4	2		2.7416	2.07326	3.42888	2.10349	2.78435	1.33636		2.74791	0.677837
EAT37155.1	AAEL010823-PA [Aedes aegypti]	22603	6	7	4	4	6	8		4.11241	4.8376	2.74311	2.80466	4.17653	5.34545		3.8977	1.06362
XP_021698972.1	40S ribosomal protein S4 [Aedes aegypti]	29606	5	5	7	5	5	6		3.427	3.45543	4.80044	3.50582	3.48044	4.00909		3.89429	0.784877
ABF18509.1	salivary serpin [Aedes aegypti]	47795	0	10	5	0	0	0		0	6.91085	3.42888	0	0	0		3.44658	3.45546
ABF18474.1	probable GGY family antimicrobial peptide [Aedes aegypti]	11178	2	1	1	0	1	2		1.3708	0.691085	0.685777	0	0.696088	1.33636		0.915888	0.393976
EJY57569.1	AAEL005220-PB [Aedes aegypti]	12843	4	6	5	6	6	4		2.7416	4.14651	3.42888	4.20698	4.17653	2.67272		3.439	0.702508
XP_001652085.2	calcium-transporting ATPase sarcoplasmic/endoplasmic reticulum type isoform X1 [Aedes aegypti]	109718	12	8	11	4	17	15		8.22481	5.52868	7.54355	2.80466	11.8335	10.0227		7.09901	1.40196
XP_021713380.1	sideroflexin-1 [Aedes aegypti]	35721	5	2	4	3	2	2		3.427	1.38217	2.74311	2.10349	1.39218	1.33636		2.51743	1.04093
XP_001661866.1	succinate--CoA ligase [ADP-forming] subunit beta mitochondrial isoform X2 [Aedes aegypti]	48501	12	6	8	8	8	11		8.22481	4.14651	5.48622	5.60931	5.5687	7.34999		5.95251	2.07875
EAT37053.1	AAEL010912-PA [Aedes aegypti]	89912	5	9	7	7	8	7		3.427	6.21977	4.80044	4.90815	5.5687	4.67727		4.81574	1.39644
EAT45962.1	AAEL002813-PA [Aedes aegypti]	11626	1	1	2	1	2	2		0.685401	0.691085	1.37155	0.701164	1.39218	1.33636		0.916013	0.39452
EAT36850.1	AAEL011105-PB [Aedes aegypti]	79591	6	2	7	4	7	6		4.11241	1.38217	4.80044	2.80466	4.87262	4.00909		3.43167	1.80795
ABF18379.1	transaldolase [Aedes aegypti]	35647	4	4	5	6	4	2		2.7416	2.76434	3.42888	4.20698	2.78435	1.33636		2.97828	0.390404
EAT34118.1	AAEL013613-PA [Aedes aegypti]	42093	8	7	6	6	6	7		5.48321	4.8376	4.11466	4.20698	4.17653	4.67727		4.81182	0.684637
ABF18116.1	phosphoserine aminotransferase [Aedes aegypti]	39562	4	7	8	10	5	4		2.7416	4.8376	5.48622	7.01164	3.48044	2.67272		4.35514	1.4345
EJY58153.1	AAEL006922-PB [Aedes aegypti]	20722	2	5	5	6	5	4		1.3708	3.45543	3.42888	4.20698	3.48044	2.67272		2.7517	1.19597
XP_001658987.1	fumarate hydratase mitochondrial isoform X1 [Aedes aegypti]	54363	11	4	8	7	11	9		7.53941	2.76434	5.48622	4.90815	7.65697	6.01363		5.26332	2.39533
XP_021708469.1	alpha-actinin sarcomeric isoform X1 [Aedes aegypti]	103646	26	4	7	8	11	7		17.8204	2.76434	4.80044	5.60931	7.65697	4.67727		8.46173	8.16855
EAT35646.1	AAEL012200-PA [Aedes aegypti]	13915	4	3	3	3	3	3		2.7416	2.07326	2.05733	2.10349	2.08826	2.00454		2.29073	0.390549
EAT45279.1	AAEL003415-PA [Aedes aegypti]	63937	7	6	9	7	9	11		4.79781	4.14651	6.17199	4.90815	6.26479	7.34999		5.03877	1.03402
ATJ03455.1	lipid storage droplet protein 1 [Aedes aegypti]	46247	6	7	6	7	7	8		4.11241	4.8376	4.11466	4.90815	4.87262	5.34545		4.35489	0.418038
EAT36500.1	AAEL011414-PC [Aedes aegypti]	12661	1	2	2	2	1	1		0.685401	1.38217	1.37155	1.40233	0.696088	0.668181		1.14637	0.39925
XP_021702288.1	zinc-type alcohol dehydrogenase-like protein C1773.06c isoform X1 [Aedes aegypti]	47433	10	7	6	7	10	8		6.85401	4.8376	4.11466	4.90815	6.96088	5.34545		5.26876	1.41966
XP_021696757.1	carbonic anhydrase 1 [Aedes aegypti]	39125	2	2	4	3	5	5		1.3708	1.38217	2.74311	2.10349	3.48044	3.34091		1.83203	0.78904
XP_001648452.3	peroxiredoxin 1 [Aedes aegypti]	21862	3	4	3	3	5	5		2.0562	2.76434	2.05733	2.10349	3.48044	3.34091		2.29262	0.408518
XP_021709456.1	heat shock 70 kDa protein cognate 5 [Aedes aegypti]	72667	8	10	7	9	8	7		5.48321	6.91085	4.80044	6.31048	5.5687	4.67727		5.7315	1.07689
XP_021695012.1	46 kDa FK506-binding nuclear protein [Aedes aegypti]	41464	5	6	5	3	5	6		3.427	4.14651	3.42888	2.10349	3.48044	4.00909		3.66747	0.414865
EAT43116.1	AAEL005407-PC [Aedes aegypti]	35937	6	6	6	9	5	10		4.11241	4.14651	4.11466	6.31048	3.48044	6.68181		4.12453	0.0190722
EAT43380.1	AAEL005187-PA [Aedes aegypti]	180074	14	12	15	12	13	9		9.59561	8.29302	10.2867	8.41397	9.04914	6.01363		9.39176	1.01233
EAT36458.1	AAEL011447-PA [Aedes aegypti]	26158	2	1	2	3	2	3		1.3708	0.691085	1.37155	2.10349	1.39218	2.00454		1.14448	0.392652
XP_021703749.1	LOW QUALITY PROTEIN: 40S ribosomal protein S21-like [Aedes aegypti]	9290	2	3	3	2	2	4		1.3708	2.07326	2.05733	1.40233	1.39218	2.67272		1.8338	0.401044
EAT35549.1	AAEL012282-PC [Aedes aegypti]	38800	3	4	3	4	5	5		2.0562	2.76434	2.05733	2.80466	3.48044	3.34091		2.29262	0.408518
EAT34841.1	AAEL012950-PA [Aedes aegypti]	47113	7	5	6	5	8	10		4.79781	3.45543	4.11466	3.50582	5.5687	6.68181		4.12263	0.671226
AAL85622.1	ribosomal protein L17A [Aedes aegypti]	14874	4	5	6	5	7	6		2.7416	3.45543	4.11466	3.50582	4.87262	4.00909		3.43723	0.68671
EAT35633.1	AAEL012207-PE [Aedes aegypti]	17930	20	0	3	0	5	2		13.708	0	2.05733	0	3.48044	1.33636		5.25512	7.39235
EAT39417.1	AAEL008766-PD [Aedes aegypti]	17990	4	6	5	4	5	4		2.7416	4.14651	3.42888	2.80466	3.48044	2.67272		3.439	0.702508
EAT34892.1	AAEL012905-PA [Aedes aegypti]	582026	10	16	23	5	25	13		6.85401	11.0574	15.7729	3.50582	17.4022	8.68636		11.2281	4.46188
ABF18406.1	vacuolar H+-ATPase V0 sector subunit d [Aedes aegypti]	39696	6	3	6	3	6	9		4.11241	2.07326	4.11466	2.10349	4.17653	6.01363		3.43344	1.17796
XP_001650130.2	protein transport protein Sec24C [Aedes aegypti]	94652	6	7	7	10	10	7		4.11241	4.8376	4.80044	7.01164	6.96088	4.67727		4.58348	0.408385
XP_011493355.1	succinate--CoA ligase [ADP/GDP-forming] subunit alpha mitochondrial [Aedes aegypti]	34473	5	3	3	5	3	4		3.427	2.07326	2.05733	3.50582	2.08826	2.67272		2.5192	0.786225
AAV69400.1	40S ribosomal protein S15 [Aedes aegypti]	17035	3	4	5	3	3	4		2.0562	2.76434	3.42888	2.10349	2.08826	2.67272		2.74981	0.686456
XP_021693283.1	heterogeneous nuclear ribonucleoprotein R isoform X12 [Aedes aegypti]	62731	10	9	9	14	11	4		6.85401	6.21977	6.17199	9.8163	7.65697	2.67272		6.41526	0.380722
JAN95909.1	putative 40s ribosomal protein [Aedes aegypti]	17229	2	2	4	3	3	3		1.3708	1.38217	2.74311	2.10349	2.08826	2.00454		1.83203	0.78904
EAT36197.1	AAEL011711-PA [Aedes aegypti]	23249	7	8	8	10	6	8		4.79781	5.52868	5.48622	7.01164	4.17653	5.34545		5.2709	0.410261
EAT32824.1	AAEL014936-PA [Aedes aegypti]	100396	4	6	12	12	8	9		2.7416	4.14651	8.22932	8.41397	5.5687	6.01363		5.03915	2.85068
EAT44546.1	AAEL004118-PA [Aedes aegypti]	36410	4	6	5	6	6	5		2.7416	4.14651	3.42888	4.20698	4.17653	3.34091		3.439	0.702508
EAT38719.1	AAEL009414-PA [Aedes aegypti]	46068	7	3	8	3	7	9		4.79781	2.07326	5.48622	2.10349	4.87262	6.01363		4.11909	1.80487
EAT32712.1	AAEL015064-PB [Aedes aegypti]	10882	2	2	2	2	2	2		1.3708	1.38217	1.37155	1.40233	1.39218	1.33636		1.37484	0.0063574
ABF18397.1	mitochondrial NADH-ubuiquinone oxidoreductase 13 kDa-B subunit [Aedes aegypti]	13826	3	2	3	2	3	3		2.0562	1.38217	2.05733	1.40233	2.08826	2.00454		1.8319	0.389479
EAT32924.1	AAEL014838-PA [Aedes aegypti]	16042	2	2	2	2	2	2		1.3708	1.38217	1.37155	1.40233	1.39218	1.33636		1.37484	0.0063574
XP_021710293.1	dihydropyrimidinase isoform X1 [Aedes aegypti]	66546	9	12	11	11	13	1		6.16861	8.29302	7.54355	7.7128	9.04914	0.668181		7.33506	1.07744
EAT48628.1	AAEL000364-PA partial [Aedes aegypti]	15273	2	2	2	2	2	3		1.3708	1.38217	1.37155	1.40233	1.39218	2.00454		1.37484	0.0063574
XP_001663924.1	electron transfer flavoprotein subunit alpha mitochondrial [Aedes aegypti]	34404	9	7	7	6	10	9		6.16861	4.8376	4.80044	4.20698	6.96088	6.01363		5.26888	0.779409
XP_021702602.1	uncharacterized protein LOC5576029 isoform X1 [Aedes aegypti]	85550	3	2	5	1	2	2		2.0562	1.38217	3.42888	0.701164	1.39218	1.33636		2.28909	1.04304
EAT39995.1	AAEL008257-PA [Aedes aegypti]	42224	5	5	6	6	6	5		3.427	3.45543	4.11466	4.20698	4.17653	3.34091		3.6657	0.389074
EAT44923.1	AAEL003750-PA [Aedes aegypti]	19357	2	1	3	2	2	1		1.3708	0.691085	2.05733	1.40233	1.39218	0.668181		1.37307	0.683126
EAT36211.1	AAEL011686-PA [Aedes aegypti]	79590	2	1	7	6	7	3		1.3708	0.691085	4.80044	4.20698	4.87262	2.00454		2.28744	2.2027
EAT43299.1	AAEL005266-PB [Aedes aegypti]	16256	2	2	3	2	2	3		1.3708	1.38217	2.05733	1.40233	1.39218	2.00454		1.60343	0.393127
EAT42891.1	AAEL005610-PA [Aedes aegypti]	27040	5	1	5	7	4	8		3.427	0.691085	3.42888	4.90815	2.78435	5.34545		2.51566	1.58013
EAT37607.1	AAEL010403-PA [Aedes aegypti]	61353	4	3	7	5	8	8		2.7416	2.07326	4.80044	3.50582	5.5687	5.34545		3.2051	1.42144
XP_001650331.1	tubulin beta chain [Aedes aegypti]	50493	2	3	3	5	9	6		1.3708	2.07326	2.05733	3.50582	6.26479	4.00909		1.8338	0.401044
XP_001659185.1	vigilin [Aedes aegypti]	139763	7	11	8	7	9	8		4.79781	7.60194	5.48622	4.90815	6.26479	5.34545		5.96199	1.46135
ABF18316.1	mitochondrial NADH:ubiquinone oxidoreductase NDUFV1/51 kDa subunit [Aedes aegypti]	53319	7	5	6	6	6	10		4.79781	3.45543	4.11466	4.20698	4.17653	6.68181		4.12263	0.671226
AAD16886.1	sialokinin I preproprotein [Aedes aegypti]	9326	1	1	2	1	0	0		0.685401	0.691085	1.37155	0.701164	0	0		0.916013	0.39452
EAT33352.1	AAEL014367-PA [Aedes aegypti]	221827	6	4	2	1	1	0		4.11241	2.76434	1.37155	0.701164	0.696088	0		2.74943	1.37049
XP_021707683.1	cytochrome b-c1 complex subunit 8 [Aedes aegypti]	9486	3	4	5	1	5	7		2.0562	2.76434	3.42888	0.701164	3.48044	4.67727		2.74981	0.686456
EAT35415.1	AAEL012419-PA [Aedes aegypti]	46780	4	3	4	3	2	3		2.7416	2.07326	2.74311	2.10349	1.39218	2.00454		2.51932	0.386306
ABF18254.1	GTP-binding ADP-ribosylation factor Arf1 [Aedes aegypti]	20688	7	3	3	5	5	10		4.79781	2.07326	2.05733	3.50582	3.48044	6.68181		2.97613	1.57764
EAT41558.1	AAEL006785-PB [Aedes aegypti]	21231	2	2	3	1	4	4		1.3708	1.38217	2.05733	0.701164	2.78435	2.67272		1.60343	0.393127
ABF18149.1	UDP-glucuronosyl transferase [Aedes aegypti]	59391	1	2	7	3	8	7		0.685401	1.38217	4.80044	2.10349	5.5687	4.67727		2.28934	2.20241
EJY57571.1	AAEL017116-PA [Aedes aegypti]	67954	6	9	7	4	6	7		4.11241	6.21977	4.80044	2.80466	4.17653	4.67727		5.0442	1.07462
EAT34781.1	AAEL013007-PA [Aedes aegypti]	13680	2	4	4	1	3	1		1.3708	2.76434	2.74311	0.701164	2.08826	0.668181		2.29275	0.798501
XP_021701275.1	sodium/potassium-transporting ATPase subunit beta-2 [Aedes aegypti]	35938	4	3	5	3	4	17		2.7416	2.07326	3.42888	2.10349	2.78435	11.3591		2.74791	0.677837
ABF18338.1	dehydrogenase [Aedes aegypti]	44648	4	4	5	7	5	3		2.7416	2.76434	3.42888	4.90815	3.48044	2.00454		2.97828	0.390404
XP_001654398.2	rRNA 2'-O-methyltransferase fibrillarin [Aedes aegypti]	33733	3	3	5	2	3	3		2.0562	2.07326	3.42888	1.40233	2.08826	2.00454		2.51945	0.787642
XP_021704310.1	40S ribosomal protein S12 [Aedes aegypti]	15355	5	6	3	5	3	5		3.427	4.14651	2.05733	3.50582	2.08826	3.34091		3.21028	1.06132
AAX85203.1	aldo/keto reductase [Aedes aegypti]	35789	4	5	4	7	7	3		2.7416	3.45543	2.74311	4.90815	4.87262	2.00454		2.98005	0.411691
XP_011493344.1	uncharacterized protein LOC23687936 [Aedes aegypti]	39993	2	1	4	3	3	0		1.3708	0.691085	2.74311	2.10349	2.08826	0		1.60166	1.04531
ABF18180.1	bacteria-responsive protein 1 AgBR1 [Aedes aegypti]	48471	5	8	5	11	7	8		3.427	5.52868	3.42888	7.7128	4.87262	5.34545		4.12819	1.21286
EAT38763.1	AAEL009377-PA [Aedes aegypti]	20789	2	3	5	1	2	5		1.3708	2.07326	3.42888	0.701164	1.39218	3.34091		2.29098	1.04617
EAT38068.1	AAEL010008-PA [Aedes aegypti]	40778	6	7	8	7	7	8		4.11241	4.8376	5.48622	4.90815	4.87262	5.34545		4.81207	0.687261
XP_001663180.1	glucose-6-phosphate isomerase [Aedes aegypti]	63202	10	8	6	17	10	16		6.85401	5.52868	4.11466	11.9198	6.96088	10.6909		5.49912	1.36991
EAT37761.1	AAEL010276-PA [Aedes aegypti]	45203	2	4	4	6	4	4		1.3708	2.76434	2.74311	4.20698	2.78435	2.67272		2.29275	0.798501
XP_021695780.1	calcyphosin-like protein isoform X2 [Aedes aegypti]	24022	3	4	4	4	3	4		2.0562	2.76434	2.74311	2.80466	2.08826	2.67272		2.52122	0.402854
EAT48502.1	AAEL000444-PA [Aedes aegypti]	172129	10	17	13	15	13	15		6.85401	11.7484	8.9151	10.5175	9.04914	10.0227		9.17252	2.45735
ABF18297.1	vesicle coat complex COPII GTPase subunit SAR1 [Aedes aegypti]	21921	2	2	2	2	2	3		1.3708	1.38217	1.37155	1.40233	1.39218	2.00454		1.37484	0.0063574
EAT48169.1	AAEL000758-PB [Aedes aegypti]	121242	8	12	9	15	9	13		5.48321	8.29302	6.17199	10.5175	6.26479	8.68636		6.64941	1.46448
XP_021706293.1	collagen alpha-1(I) chain-like [Aedes aegypti]	154788	3	1	2	2	0	1		2.0562	0.691085	1.37155	1.40233	0	0.668181		1.37295	0.68256
XP_021697424.1	guanine nucleotide-binding protein subunit beta-1 [Aedes aegypti]	37119	3	5	4	3	6	5		2.0562	3.45543	2.74311	2.10349	4.17653	3.34091		2.75158	0.69965
JAN94813.1	putative vesicle coat complex copi epsilon subunit [Aedes aegypti]	35006	3	2	4	5	5	4		2.0562	1.38217	2.74311	3.50582	3.48044	2.67272		2.06049	0.680479
XP_001655316.1	NADH-ubiquinone oxidoreductase 49 kDa subunit [Aedes aegypti]	52835	6	3	8	5	6	10		4.11241	2.07326	5.48622	3.50582	4.17653	6.68181		3.89063	1.71726
ABF18131.1	ribosomal protein L26 [Aedes aegypti]	17391	3	3	3	3	3	3		2.0562	2.07326	2.05733	2.10349	2.08826	2.00454		2.06226	0.0095361
EAT37706.1	AAEL010330-PA [Aedes aegypti]	32341	1	0	3	0	1	2		0.685401	0	2.05733	0	0.696088	1.33636		0.914244	1.04758
ABF18124.1	transcription factor BTF3A [Aedes aegypti]	17113	5	7	4	4	2	6		3.427	4.8376	2.74311	2.80466	1.39218	4.00909		3.66924	1.06805
EJY58124.1	AAEL017481-PA [Aedes aegypti]	18679	4	4	4	3	4	4		2.7416	2.76434	2.74311	2.10349	2.78435	2.67272		2.74968	0.0127148
EAT45884.1	AAEL002861-PB [Aedes aegypti]	47655	5	3	8	0	4	4		3.427	2.07326	5.48622	0	2.78435	2.67272		3.66216	1.71859
XP_021696765.1	uncharacterized protein LOC110675610 [Aedes aegypti]	20013	2	1	2	3	2	1		1.3708	0.691085	1.37155	2.10349	1.39218	0.668181		1.14448	0.392652
EAT39355.1	AAEL008848-PA [Aedes aegypti]	32751	6	3	4	5	6	12		4.11241	2.07326	2.74311	3.50582	4.17653	8.01817		2.97626	1.03938
EAT34061.1	AAEL013675-PA [Aedes aegypti]	41098	2	0	6	7	5	1		1.3708	0	4.11466	4.90815	3.48044	0.668181		1.82849	2.09517
EAT41371.1	AAEL006978-PA [Aedes aegypti]	90490	4	5	9	9	10	3		2.7416	3.45543	6.17199	6.31048	6.96088	2.00454		4.12301	1.81001
XP_021698210.1	low-density lipoprotein receptor-related protein 2 isoform X1 [Aedes aegypti]	518769	14	19	11	18	28	12		9.59561	13.1306	7.54355	12.621	19.4905	8.01817		10.0899	2.82614
EAT38235.1	AAEL009838-PA [Aedes aegypti]	175851	2	5	11	16	7	5		1.3708	3.45543	7.54355	11.2186	4.87262	3.34091		4.12326	3.14009
XP_021704221.1	uncharacterized protein ZK1073.1 isoform X3 [Aedes aegypti]	41285	4	2	3	7	2	6		2.7416	1.38217	2.05733	4.90815	1.39218	4.00909		2.06037	0.679722
XP_021706364.1	V-type proton ATPase 116 kDa subunit a isoform X1 [Aedes aegypti]	96560	6	4	7	4	10	8		4.11241	2.76434	4.80044	2.80466	6.96088	5.34545		3.89239	1.03573
XP_001659087.2	uncharacterized protein LOC5570366 [Aedes aegypti]	31515	3	5	6	1	0	1		2.0562	3.45543	4.11466	0.701164	0	0.668181		3.20876	1.05116
EAT41046.1	AAEL007286-PA [Aedes aegypti]	19894	2	4	3	5	6	3		1.3708	2.76434	2.05733	3.50582	4.17653	2.00454		2.06416	0.696794
ABF18125.1	30 kDa salivary gland allergen variant 3 [Aedes aegypti]	27648	9	5	3	4	6	0		6.16861	3.45543	2.05733	2.80466	4.17653	0		3.89379	2.0904
JAN95184.1	putative ubiquitin-protein ligase/hyperplastic discs protein [Aedes aegypti]	38936	6	6	4	5	6	5		4.11241	4.14651	2.74311	3.50582	4.17653	3.34091		3.66734	0.800591
EAT34203.1	AAEL013536-PA [Aedes aegypti]	17997	0	2	1	2	0	2		0	1.38217	0.685777	1.40233	0	1.33636		0.689316	0.691092
XP_021710146.1	polyubiquitin-C isoform X3 [Aedes aegypti]	128369	4	2	1	2	2	2		2.7416	1.38217	0.685777	1.40233	1.39218	1.33636		1.60318	1.04558
EAT34441.1	AAEL013320-PA [Aedes aegypti]	18214	2	2	1	2	1	3		1.3708	1.38217	0.685777	1.40233	0.696088	2.00454		1.14625	0.398822
EJY57843.1	AAEL017333-PA [Aedes aegypti]	54018	2	3	4	3	1	2		1.3708	2.07326	2.74311	2.10349	0.696088	1.33636		2.06239	0.686218
XP_021709260.1	phosphatidylinositol transfer protein alpha isoform isoform X1 [Aedes aegypti]	31552	3	2	5	3	4	6		2.0562	1.38217	3.42888	2.10349	2.78435	4.00909		2.28909	1.04304
XP_021709262.1	phosphatidylinositol transfer protein alpha isoform isoform X2 [Aedes aegypti]	31352	3	2	5	3	4	6		2.0562	1.38217	3.42888	2.10349	2.78435	4.00909		2.28909	1.04304
EAT46673.1	AAEL002160-PA [Aedes aegypti]	44790	5	7	5	6	7	8		3.427	4.8376	3.42888	4.20698	4.87262	5.34545		3.89783	0.813862
EAT38304.1	AAEL009795-PA [Aedes aegypti]	286575	9	9	12	6	10	10		6.16861	6.21977	8.22932	4.20698	6.96088	6.68181		6.87257	1.17527
XP_001663436.1	60S ribosomal protein L37a [Aedes aegypti]	9984	1	2	2	1	3	0		0.685401	1.38217	1.37155	0.701164	2.08826	0		1.14637	0.39925
EAT36623.1	AAEL011309-PA [Aedes aegypti]	53279	4	5	6	6	3	6		2.7416	3.45543	4.11466	4.20698	2.08826	4.00909		3.43723	0.68671
XP_001648422.1	RNA polymerase II degradation factor 1 [Aedes aegypti]	59942	3	4	1	0	4	4		2.0562	2.76434	0.685777	0	2.78435	2.67272		1.83544	1.05672
EAT47691.1	AAEL001218-PA [Aedes aegypti]	108124	9	18	12	18	12	11		6.16861	12.4395	8.22932	12.621	8.35306	7.34999		8.94582	3.19627
XP_021707986.1	gelsolin isoform X3 [Aedes aegypti]	83462	4	5	6	4	0	0		2.7416	3.45543	4.11466	2.80466	0	0		3.43723	0.68671
ABF18105.1	acyl carrier protein/NADH-ubiquinone oxidoreductase NDUFAB1/SDAP subunit [Aedes aegypti]	17298	2	2	2	1	1	2		1.3708	1.38217	1.37155	0.701164	0.696088	1.33636		1.37484	0.0063574
XP_001660168.1	40S ribosomal protein S20 [Aedes aegypti]	13393	1	1	1	1	1	1		0.685401	0.691085	0.685777	0.701164	0.696088	0.668181		0.687421	0.0031787
XP_001659895.1	GTP-binding nuclear protein Ran [Aedes aegypti]	24469	3	3	5	5	4	6		2.0562	2.07326	3.42888	3.50582	2.78435	4.00909		2.51945	0.787642
XP_001654312.1	actin indirect flight muscle [Aedes aegypti]	41582	10	1	4	2	7	0		6.85401	0.691085	2.74311	1.40233	4.87262	0		3.4294	3.13826
ABF18293.1	60S ribosomal protein L32 [Aedes aegypti]	15828	0	0	3	1	2	0		0	0	2.05733	0.701164	1.39218	0		0.685777	1.1878
EAT44603.1	AAEL004059-PB [Aedes aegypti]	44209	2	2	3	2	2	2		1.3708	1.38217	2.05733	1.40233	1.39218	1.33636		1.60343	0.393127
EAT40392.1	AAEL007888-PA [Aedes aegypti]	180775	9	11	11	7	8	11		6.16861	7.60194	7.54355	4.90815	5.5687	7.34999		7.1047	0.811202
XP_021708814.1	protein 4.1 homolog isoform X1 [Aedes aegypti]	179647	9	11	11	7	8	11		6.16861	7.60194	7.54355	4.90815	5.5687	7.34999		7.1047	0.811202
EAT39300.1	AAEL008880-PA [Aedes aegypti]	9998	3	1	2	3	3	1		2.0562	0.691085	1.37155	2.10349	2.08826	0.668181		1.37295	0.68256
ABF18262.1	60S ribosomal protein L17 [Aedes aegypti]	21557	1	1	1	3	2	1		0.685401	0.691085	0.685777	2.10349	1.39218	0.668181		0.687421	0.0031787
EAT46826.1	AAEL002023-PA [Aedes aegypti]	48028	4	5	4	5	10	7		2.7416	3.45543	2.74311	3.50582	6.96088	4.67727		2.98005	0.411691
XP_001657476.1	signal peptidase complex subunit 3 [Aedes aegypti]	20533	3	2	1	2	4	3		2.0562	1.38217	0.685777	1.40233	2.78435	2.00454		1.37472	0.685243
ABF18496.1	mitochondrial NADH:ubiquinone oxidoreductase NDUFA8/PGIV/19 kDa subunit partial [Aedes aegypti]	19902	1	1	1	0	2	1		0.685401	0.691085	0.685777	0	1.39218	0.668181		0.687421	0.0031787
XP_001649392.1	coatomer subunit beta [Aedes aegypti]	107073	3	6	8	7	8	5		2.0562	4.14651	5.48622	4.90815	5.5687	3.34091		3.89631	1.72864
ABF18417.1	S-adenosyl-L-homocysteine hydrolase [Aedes aegypti]	47634	6	8	7	9	7	7		4.11241	5.52868	4.80044	6.31048	4.87262	4.67727		4.81384	0.708232
EAT38467.1	AAEL009634-PD [Aedes aegypti]	34787	1	3	3	2	5	4		0.685401	2.07326	2.05733	1.40233	3.48044	2.67272		1.60533	0.796721
EAT39590.1	AAEL008619-PA [Aedes aegypti]	36844	11	12	5	4	5	5		7.53941	8.29302	3.42888	2.80466	3.48044	3.34091		6.42044	2.61802
XP_001664110.1	probable 3-hydroxyisobutyrate dehydrogenase mitochondrial [Aedes aegypti]	33863	6	4	6	7	4	5		4.11241	2.76434	4.11466	4.90815	2.78435	3.34091		3.6638	0.778958
EAT38114.1	AAEL009967-PA [Aedes aegypti]	48682	2	2	2	0	2	1		1.3708	1.38217	1.37155	0	1.39218	0.668181		1.37484	0.0063574
XP_001648600.1	membrane-associated progesterone receptor component 1 [Aedes aegypti]	28402	4	4	4	3	6	4		2.7416	2.76434	2.74311	2.10349	4.17653	2.67272		2.74968	0.0127148
EAT33884.1	AAEL013853-PA [Aedes aegypti]	24839	2	2	2	2	2	1		1.3708	1.38217	1.37155	1.40233	1.39218	0.668181		1.37484	0.0063574
XP_021704417.1	proline dehydrogenase 1 mitochondrial isoform X1 [Aedes aegypti]	80891	0	6	5	3	9	0		0	4.14651	3.42888	2.10349	6.26479	0		2.52513	2.21607
XP_021704425.1	proline dehydrogenase 1 mitochondrial isoform X4 [Aedes aegypti]	75189	11	0	5	3	9	1		7.53941	0	3.42888	2.10349	6.26479	0.668181		3.6561	3.77484
XP_021696822.1	neuroglian isoform X2 [Aedes aegypti]	141483	7	10	8	7	7	14		4.79781	6.91085	5.48622	4.90815	4.87262	9.35454		5.73162	1.07769
XP_021712717.1	probable elongation factor 1-delta isoform X2 [Aedes aegypti]	39725	5	3	4	5	7	5		3.427	2.07326	2.74311	3.50582	4.87262	3.34091		2.74779	0.676887
EAT41383.1	AAEL006977-PA [Aedes aegypti]	66296	7	7	7	10	7	8		4.79781	4.8376	4.80044	7.01164	4.87262	5.34545		4.81195	0.0222509
XP_021703857.1	ras-related protein Rab-5B [Aedes aegypti]	23599	2	3	2	3	3	3		1.3708	2.07326	1.37155	2.10349	2.08826	2.00454		1.6052	0.405345
XP_001663404.1	coatomer subunit delta [Aedes aegypti]	57521	3	4	3	6	7	7		2.0562	2.76434	2.05733	4.20698	4.87262	4.67727		2.29262	0.408518
ABF18027.1	basic tail-containing putative salivary secreted peptide [Aedes aegypti]	13128	5	1	1	6	7	5		3.427	0.691085	0.685777	4.20698	4.87262	3.34091		1.60129	1.58112
EAT43685.1	AAEL004899-PA [Aedes aegypti]	13106	5	1	1	6	7	5		3.427	0.691085	0.685777	4.20698	4.87262	3.34091		1.60129	1.58112
XP_021705640.1	endothelin-converting enzyme homolog isoform X1 [Aedes aegypti]	90753	5	5	5	3	2	0		3.427	3.45543	3.42888	2.10349	1.39218	0		3.4371	0.0158935
EAT40390.1	AAEL007868-PA [Aedes aegypti]	13262	1	0	2	1	2	2		0.685401	0	1.37155	0.701164	1.39218	1.33636		0.685652	0.685777
ABF18241.1	thiol-disulfide isomerase [Aedes aegypti]	36292	2	3	3	2	4	4		1.3708	2.07326	2.05733	1.40233	2.78435	2.67272		1.8338	0.401044
EAT34934.1	AAEL012860-PA [Aedes aegypti]	27404	5	4	4	2	3	5		3.427	2.76434	2.74311	1.40233	2.08826	3.34091		2.97815	0.388864
EJY57568.1	AAEL017315-PA [Aedes aegypti]	90254	7	9	8	9	13	10		4.79781	6.21977	5.48622	6.31048	9.04914	6.68181		5.50126	0.711099
XP_021708352.1	heat shock 70 kDa protein 4 isoform X1 [Aedes aegypti]	94161	7	9	8	9	13	10		4.79781	6.21977	5.48622	6.31048	9.04914	6.68181		5.50126	0.711099
EAT38824.1	AAEL009324-PB [Aedes aegypti]	32115	6	4	4	8	4	4		4.11241	2.76434	2.74311	5.60931	2.78435	2.67272		3.20662	0.784507
EAT36141.1	AAEL011756-PA [Aedes aegypti]	58294	5	4	7	10	7	4		3.427	2.76434	4.80044	7.01164	4.87262	2.67272		3.66393	1.03852
XP_021704286.1	bleomycin hydrolase isoform X1 [Aedes aegypti]	53695	6	6	5	6	5	6		4.11241	4.14651	3.42888	4.20698	3.48044	4.00909		3.89593	0.404835
XP_001650852.2	annexin B10 [Aedes aegypti]	35981	4	2	4	5	6	6		2.7416	1.38217	2.74311	3.50582	4.17653	4.00909		2.28896	0.785304
XP_001659807.1	uncharacterized protein LOC5571609 [Aedes aegypti]	9993	1	1	3	2	2	1		0.685401	0.691085	2.05733	1.40233	1.39218	0.668181		1.14461	0.790448
XP_001656102.1	uncharacterized protein LOC5576364 [Aedes aegypti]	93896	3	2	3	3	2	1		2.0562	1.38217	2.05733	2.10349	1.39218	0.668181		1.8319	0.389479
ABF18270.1	mitochondrial porin partial [Aedes aegypti]	30696	8	1	3	3	6	12		5.48321	0.691085	2.05733	2.10349	4.17653	8.01817		2.74387	2.46873
XP_021705712.1	hsp90 co-chaperone Cdc37 [Aedes aegypti]	44677	2	2	3	3	2	3		1.3708	1.38217	2.05733	2.10349	1.39218	2.00454		1.60343	0.393127
ABF18421.1	dihydropteridine reductase [Aedes aegypti]	25001	1	1	3	1	1	4		0.685401	0.691085	2.05733	0.701164	0.696088	2.67272		1.14461	0.790448
EAT48747.1	AAEL000219-PA [Aedes aegypti]	32426	3	2	5	3	4	1		2.0562	1.38217	3.42888	2.10349	2.78435	0.668181		2.28909	1.04304
ABF18063.1	oligosaccharyltransferase gamma subunit [Aedes aegypti]	37295	1	2	1	2	3	0		0.685401	1.38217	0.685777	1.40233	2.08826	0		0.917783	0.402171
EAT48083.1	AAEL000807-PA [Aedes aegypti]	56994	4	6	4	4	8	5		2.7416	4.14651	2.74311	2.80466	5.5687	3.34091		3.21041	0.810689
XP_021698264.1	acetyl-CoA carboxylase isoform X5 [Aedes aegypti]	260159	4	8	8	7	6	7		2.7416	5.52868	5.48622	4.90815	4.17653	4.67727		4.5855	1.597
EAT43826.1	AAEL004755-PA [Aedes aegypti]	31333	3	7	5	11	7	8		2.0562	4.8376	3.42888	7.7128	4.87262	5.34545		3.44089	1.39073
EAT33643.1	AAEL014064-PA [Aedes aegypti]	15369	2	3	3	3	3	1		1.3708	2.07326	2.05733	2.10349	2.08826	0.668181		1.8338	0.401044
EAT32763.1	AAEL015007-PA [Aedes aegypti]	30548	3	4	3	6	5	4		2.0562	2.76434	2.05733	4.20698	3.48044	2.67272		2.29262	0.408518
EAT41684.1	AAEL006698-PA [Aedes aegypti]	14582	1	1	2	4	4	1		0.685401	0.691085	1.37155	2.80466	2.78435	0.668181		0.916013	0.39452
XP_021697685.1	cAMP-dependent protein kinase type II regulatory subunit isoform X2 [Aedes aegypti]	43002	4	5	4	3	4	10		2.7416	3.45543	2.74311	2.10349	2.78435	6.68181		2.98005	0.411691
XP_001651498.1	proteasome subunit alpha type-7-1 [Aedes aegypti]	28109	4	3	4	3	4	3		2.7416	2.07326	2.74311	2.10349	2.78435	2.00454		2.51932	0.386306
XP_001654296.1	importin-5 [Aedes aegypti]	124057	6	10	9	11	7	9		4.11241	6.91085	6.17199	7.7128	4.87262	6.01363		5.73175	1.45024
EAT36844.1	AAEL011090-PA [Aedes aegypti]	30337	0	4	2	2	3	4		0	2.76434	1.37155	1.40233	2.08826	2.67272		1.37863	1.38218
ABF18328.1	proteasome activator subunit [Aedes aegypti]	28355	3	3	3	4	4	4		2.0562	2.07326	2.05733	2.80466	2.78435	2.67272		2.06226	0.0095361
EAT35829.1	AAEL012026-PB [Aedes aegypti]	48279	3	4	3	6	3	6		2.0562	2.76434	2.05733	4.20698	2.08826	4.00909		2.29262	0.408518
ABF18087.1	60S ribosomal protein L15/L27 [Aedes aegypti]	17079	1	1	1	2	3	0		0.685401	0.691085	0.685777	1.40233	2.08826	0		0.687421	0.0031787
EAT35120.1	AAEL012686-PA [Aedes aegypti]	16119	0	0	3	0	1	2		0	0	2.05733	0	0.696088	1.33636		0.685777	1.1878
JAN95904.1	putative 5-formyltetrahydrofolate cyclo-ligase partial [Aedes aegypti]	58156	2	4	3	4	5	4		1.3708	2.76434	2.05733	2.80466	3.48044	2.67272		2.06416	0.696794
JAN95365.1	putative mannose lectin ergic-53 involved in glycoprotein traffic [Aedes aegypti]	58471	3	4	5	2	5	4		2.0562	2.76434	3.42888	1.40233	3.48044	2.67272		2.74981	0.686456
EAT40025.1	AAEL008216-PA [Aedes aegypti]	98744	6	5	7	11	7	4		4.11241	3.45543	4.80044	7.7128	4.87262	2.67272		4.12276	0.672567
CBL86348.1	unnamed protein product [Aedes aegypti]	18471	3	3	2	3	6	3		2.0562	2.07326	1.37155	2.10349	4.17653	2.00454		1.83367	0.400296
EAT38257.1	AAEL009829-PA [Aedes aegypti]	26969	2	3	5	1	5	3		1.3708	2.07326	3.42888	0.701164	3.48044	2.00454		2.29098	1.04617
XP_021701227.1	transmembrane protein 214 [Aedes aegypti]	77638	2	1	2	2	3	3		1.3708	0.691085	1.37155	1.40233	2.08826	2.00454		1.14448	0.392652
XP_021696764.1	uncharacterized protein LOC110675609 [Aedes aegypti]	45641	1	2	2	4	2	3		0.685401	1.38217	1.37155	2.80466	1.39218	2.00454		1.14637	0.39925
EAT40558.1	AAEL007718-PA [Aedes aegypti]	80117	2	4	5	7	3	2		1.3708	2.76434	3.42888	4.90815	2.08826	1.33636		2.52134	1.05034
EAT36609.1	AAEL011320-PA [Aedes aegypti]	7933	1	1	1	1	1	1		0.685401	0.691085	0.685777	0.701164	0.696088	0.668181		0.687421	0.0031787
EAT44704.1	AAEL003952-PA [Aedes aegypti]	91758	5	3	6	7	6	7		3.427	2.07326	4.11466	4.90815	4.17653	4.67727		3.20497	1.03866
XP_021708584.1	calpain-A isoform X2 [Aedes aegypti]	104016	5	3	6	7	6	7		3.427	2.07326	4.11466	4.90815	4.17653	4.67727		3.20497	1.03866
XP_021708585.1	calpain-A isoform X3 [Aedes aegypti]	99333	5	3	6	7	6	7		3.427	2.07326	4.11466	4.90815	4.17653	4.67727		3.20497	1.03866
XP_021708586.1	calpain-A isoform X4 [Aedes aegypti]	97479	5	3	6	7	6	7		3.427	2.07326	4.11466	4.90815	4.17653	4.67727		3.20497	1.03866
XP_021708591.1	calpain-A isoform X8 [Aedes aegypti]	93813	5	3	6	7	6	7		3.427	2.07326	4.11466	4.90815	4.17653	4.67727		3.20497	1.03866
EAT47922.1	AAEL000986-PB [Aedes aegypti]	20116	2	1	2	0	2	2		1.3708	0.691085	1.37155	0	1.39218	1.33636		1.14448	0.392652
EAT44291.1	AAEL004347-PA [Aedes aegypti]	44231	3	4	3	4	4	2		2.0562	2.76434	2.05733	2.80466	2.78435	1.33636		2.29262	0.408518
XP_001658896.1	eukaryotic translation initiation factor 3 subunit C [Aedes aegypti]	106101	3	4	4	6	5	4		2.0562	2.76434	2.74311	4.20698	3.48044	2.67272		2.52122	0.402854
EAT35677.1	AAEL012172-PA [Aedes aegypti]	30396	2	4	4	5	3	6		1.3708	2.76434	2.74311	3.50582	2.08826	4.00909		2.29275	0.798501
EAT34983.1	AAEL012819-PA [Aedes aegypti]	13564	1	1	1	1	1	1		0.685401	0.691085	0.685777	0.701164	0.696088	0.668181		0.687421	0.0031787
XP_001661879.1	eukaryotic peptide chain release factor subunit 1 [Aedes aegypti]	49163	5	3	2	5	6	4		3.427	2.07326	1.37155	3.50582	4.17653	2.67272		2.2906	1.04482
XP_021698920.1	importin-4 [Aedes aegypti]	121817	1	6	8	11	9	7		0.685401	4.14651	5.48622	7.7128	6.26479	4.67727		3.43938	2.47729
XP_001658431.1	short/branched chain specific acyl-CoA dehydrogenase mitochondrial [Aedes aegypti]	46410	2	3	2	3	3	3		1.3708	2.07326	1.37155	2.10349	2.08826	2.00454		1.6052	0.405345
JAN95550.1	putative hemomucin [Aedes aegypti]	67794	3	5	4	2	4	4		2.0562	3.45543	2.74311	1.40233	2.78435	2.67272		2.75158	0.69965
EAT36000.1	AAEL011881-PA [Aedes aegypti]	42545	2	3	2	2	2	3		1.3708	2.07326	1.37155	1.40233	1.39218	2.00454		1.6052	0.405345
EAT37225.1	AAEL010756-PB [Aedes aegypti]	17328	2	4	2	1	2	2		1.3708	2.76434	1.37155	0.701164	1.39218	1.33636		1.83557	0.804343
ABF18109.1	ribosomal protein S18 [Aedes aegypti]	17527	3	3	2	3	2	1		2.0562	2.07326	1.37155	2.10349	1.39218	0.668181		1.83367	0.400296
ABF18345.1	vesicle trafficking protein SEC22 [Aedes aegypti]	24487	1	2	3	2	2	3		0.685401	1.38217	2.05733	1.40233	1.39218	2.00454		1.37497	0.685993
EAT44775.1	AAEL003871-PA [Aedes aegypti]	27685	2	2	4	5	3	4		1.3708	1.38217	2.74311	3.50582	2.08826	2.67272		1.83203	0.78904
EAT46778.1	AAEL002077-PA [Aedes aegypti]	38269	4	3	4	3	4	5		2.7416	2.07326	2.74311	2.10349	2.78435	3.34091		2.51932	0.386306
EAT41266.1	AAEL007078-PA [Aedes aegypti]	133297	6	8	7	10	10	10		4.11241	5.52868	4.80044	7.01164	6.96088	6.68181		4.81384	0.708232
EAT38810.1	AAEL009341-PA [Aedes aegypti]	15124	1	1	1	1	2	2		0.685401	0.691085	0.685777	0.701164	1.39218	1.33636		0.687421	0.0031787
XP_001658759.1	eukaryotic translation initiation factor 3 subunit H [Aedes aegypti]	38491	1	2	3	4	4	1		0.685401	1.38217	2.05733	2.80466	2.78435	0.668181		1.37497	0.685993
XP_021704628.1	dnaJ homolog subfamily A member 1 isoform X1 [Aedes aegypti]	52541	4	4	3	8	9	4		2.7416	2.76434	2.05733	5.60931	6.26479	2.67272		2.52109	0.401789
EAT47376.1	AAEL001516-PB [Aedes aegypti]	140488	7	5	5	6	4	3		4.79781	3.45543	3.42888	4.20698	2.78435	2.00454		3.89404	0.782798
EAT47377.1	AAEL001516-PA [Aedes aegypti]	136780	7	5	5	6	4	3		4.79781	3.45543	3.42888	4.20698	2.78435	2.00454		3.89404	0.782798
JAN94810.1	putative vesicle coat complex copii subunit sec31 [Aedes aegypti]	142511	7	5	5	6	4	3		4.79781	3.45543	3.42888	4.20698	2.78435	2.00454		3.89404	0.782798
XP_021709268.1	protein transport protein Sec31A isoform X2 [Aedes aegypti]	146483	7	5	5	6	4	3		4.79781	3.45543	3.42888	4.20698	2.78435	2.00454		3.89404	0.782798
EAT42136.1	AAEL006303-PA [Aedes aegypti]	20679	2	2	3	0	3	3		1.3708	1.38217	2.05733	0	2.08826	2.00454		1.60343	0.393127
XP_021702339.1	transmembrane emp24 domain-containing protein bai isoform X2 [Aedes aegypti]	23846	2	2	3	0	3	3		1.3708	1.38217	2.05733	0	2.08826	2.00454		1.60343	0.393127
XP_021694542.1	putative adenosylhomocysteinase 3 isoform X2 [Aedes aegypti]	50957	2	5	6	7	7	4		1.3708	3.45543	4.11466	4.90815	4.87262	2.67272		2.9803	1.43231
XP_011493540.1	eukaryotic peptide chain release factor GTP-binding subunit ERF3A isoform X1 [Aedes aegypti]	64101	4	5	3	4	5	4		2.7416	3.45543	2.05733	2.80466	3.48044	2.67272		2.75145	0.699099
XP_001661804.1	ribose-5-phosphate isomerase [Aedes aegypti]	29194	2	3	3	5	4	4		1.3708	2.07326	2.05733	3.50582	2.78435	2.67272		1.8338	0.401044
XP_001653478.2	uncharacterized protein LOC5571180 [Aedes aegypti]	43353	0	1	5	4	8	0		0	0.691085	3.42888	2.80466	5.5687	0		1.37332	1.81339
XP_021695373.1	proton-coupled amino acid transporter-like protein pathetic [Aedes aegypti]	50974	2	0	2	1	3	0		1.3708	0	1.37155	0.701164	2.08826	0		0.914119	0.79165
EAT33995.1	AAEL013744-PA [Aedes aegypti]	21208	3	2	1	2	1	2		2.0562	1.38217	0.685777	1.40233	0.696088	1.33636		1.37472	0.685243
ABF18325.1	ubiquitin-conjugating enzyme [Aedes aegypti]	16678	1	2	2	3	2	2		0.685401	1.38217	1.37155	2.10349	1.39218	1.33636		1.14637	0.39925
XP_021699844.1	endoplasmic reticulum resident protein 44 isoform X1 [Aedes aegypti]	47603	3	1	2	3	4	1		2.0562	0.691085	1.37155	2.10349	2.78435	0.668181		1.37295	0.68256
ABF18372.1	mitochondrial aldehyde dehydrogenase [Aedes aegypti]	56620	7	2	8	4	7	10		4.79781	1.38217	5.48622	2.80466	4.87262	6.68181		3.88873	2.19787
EAT48532.1	AAEL000424-PA [Aedes aegypti]	54883	4	4	4	5	5	6		2.7416	2.76434	2.74311	3.50582	3.48044	4.00909		2.74968	0.0127148
EAT46272.1	AAEL002501-PA [Aedes aegypti]	44323	4	4	3	5	4	4		2.7416	2.76434	2.05733	3.50582	2.78435	2.67272		2.52109	0.401789
EAT34829.1	AAEL012964-PA [Aedes aegypti]	39843	0	0	2	1	3	1		0	0	1.37155	0.701164	2.08826	0.668181		0.457185	0.791867
XP_001652386.1	probable methylmalonate-semialdehyde dehydrogenase [acylating] mitochondrial [Aedes aegypti]	56572	2	2	2	4	3	6		1.3708	1.38217	1.37155	2.80466	2.08826	4.00909		1.37484	0.0063574
EAT33917.1	AAEL013821-PA [Aedes aegypti]	60877	4	4	4	10	5	7		2.7416	2.76434	2.74311	7.01164	3.48044	4.67727		2.74968	0.0127148
ABF18382.1	vacuolar H+-ATPase V1 sector subunit D [Aedes aegypti]	27905	2	2	3	2	4	4		1.3708	1.38217	2.05733	1.40233	2.78435	2.67272		1.60343	0.393127
EAT36407.1	AAEL011505-PA partial [Aedes aegypti]	210961	0	0	1	0	1	0		0	0	0.685777	0	0.696088	0		0.228592	0.395934
EAT42439.1	AAEL006040-PA partial [Aedes aegypti]	106129	6	7	5	5	9	6		4.11241	4.8376	3.42888	3.50582	6.26479	4.00909		4.1263	0.704458
EAT33964.1	AAEL013778-PA [Aedes aegypti]	32978	2	4	3	4	4	3		1.3708	2.76434	2.05733	2.80466	2.78435	2.00454		2.06416	0.696794
EAT40797.1	AAEL007484-PA [Aedes aegypti]	87344	6	6	3	9	6	1		4.11241	4.14651	2.05733	6.31048	4.17653	0.668181		3.43875	1.19646
EAT41280.1	AAEL007064-PA [Aedes aegypti]	41943	1	1	1	3	2	2		0.685401	0.691085	0.685777	2.10349	1.39218	1.33636		0.687421	0.0031787
XP_001658309.1	threonine--tRNA ligase cytoplasmic isoform X1 [Aedes aegypti]	82312	3	3	2	8	6	6		2.0562	2.07326	1.37155	5.60931	4.17653	4.00909		1.83367	0.400296
ABF18286.1	ribosomal protein S10E [Aedes aegypti]	17977	2	3	4	4	6	6		1.3708	2.07326	2.74311	2.80466	4.17653	4.00909		2.06239	0.686218
EAT34216.1	AAEL013528-PA [Aedes aegypti]	25881	4	1	1	3	4	3		2.7416	0.691085	0.685777	2.10349	2.78435	2.00454		1.37282	1.1854
EAT44113.1	AAEL004496-PA [Aedes aegypti]	52248	2	2	2	2	2	7		1.3708	1.38217	1.37155	1.40233	1.39218	4.67727		1.37484	0.0063574
XP_021703754.1	excitatory amino acid transporter 3 isoform X1 [Aedes aegypti]	52436	2	2	2	2	2	7		1.3708	1.38217	1.37155	1.40233	1.39218	4.67727		1.37484	0.0063574
EAT44660.1	AAEL003993-PA [Aedes aegypti]	31530	4	4	3	7	4	4		2.7416	2.76434	2.05733	4.90815	2.78435	2.67272		2.52109	0.401789
EAT40303.1	AAEL007962-PA [Aedes aegypti]	25046	5	6	4	4	3	5		3.427	4.14651	2.74311	2.80466	2.08826	3.34091		3.43887	0.701776
ABF18322.1	serine/threonine specific protein phosphatase PP1 catalytic subunit [Aedes aegypti]	37310	2	3	3	3	5	3		1.3708	2.07326	2.05733	2.10349	3.48044	2.00454		1.8338	0.401044
XP_021694733.1	acyl-CoA-binding protein [Aedes aegypti]	9492	1	1	1	1	1	2		0.685401	0.691085	0.685777	0.701164	0.696088	1.33636		0.687421	0.0031787
EJY57527.1	AAEL017378-PA [Aedes aegypti]	84433	3	3	4	0	2	7		2.0562	2.07326	2.74311	0	1.39218	4.67727		2.29086	0.391755
AAL76031.1	putative 30 kDa allergen-like protein [Aedes aegypti]	23584	0	2	1	0	2	0		0	1.38217	0.685777	0	1.39218	0		0.689316	0.691092
XP_001650832.1	phosphoribosylformylglycinamidine synthase [Aedes aegypti]	148185	0	3	9	14	8	4		0	2.07326	6.17199	9.8163	5.5687	2.67272		2.74842	3.1409
XP_001654308.1	PRA1 family protein 3 [Aedes aegypti]	21057	1	1	1	0	2	2		0.685401	0.691085	0.685777	0	1.39218	1.33636		0.687421	0.0031787
EAT42402.1	AAEL006061-PA [Aedes aegypti]	25726	1	2	2	0	2	1		0.685401	1.38217	1.37155	0	1.39218	0.668181		1.14637	0.39925
ABF18040.1	putative salivary secreted mucin 3 partial [Aedes aegypti]	29796	3	2	3	2	2	2		2.0562	1.38217	2.05733	1.40233	1.39218	1.33636		1.8319	0.389479
XP_001648745.1	CDGSH iron-sulfur domain-containing protein 2 homolog [Aedes aegypti]	14654	2	0	6	3	3	7		1.3708	0	4.11466	2.10349	2.08826	4.67727		1.82849	2.09517
XP_021706703.1	nucleolar protein 58 isoform X1 [Aedes aegypti]	61633	2	3	3	0	3	1		1.3708	2.07326	2.05733	0	2.08826	0.668181		1.8338	0.401044
EAT35199.1	AAEL012616-PA [Aedes aegypti]	111779	1	1	3	2	1	1		0.685401	0.691085	2.05733	1.40233	0.696088	0.668181		1.14461	0.790448
EAT33097.1	AAEL014642-PA [Aedes aegypti]	17350	3	4	2	3	3	5		2.0562	2.76434	1.37155	2.10349	2.08826	3.34091		2.06403	0.696426
EAT48366.1	AAEL000567-PA [Aedes aegypti]	89257	0	1	3	1	3	0		0	0.691085	2.05733	0.701164	2.08826	0		0.916139	1.04697
XP_021694877.1	amidophosphoribosyltransferase [Aedes aegypti]	62666	2	4	2	3	2	2		1.3708	2.76434	1.37155	2.10349	1.39218	1.33636		1.83557	0.804343
EAT47512.1	AAEL001375-PA [Aedes aegypti]	33745	1	2	1	1	2	1		0.685401	1.38217	0.685777	0.701164	1.39218	0.668181		0.917783	0.402171
sp|Q176V0.1|UFM1_AEDAE	RecName: Full=Ubiquitin-fold modifier 1; Flags: Precursor	9261	2	2	2	4	4	3		1.3708	1.38217	1.37155	2.80466	2.78435	2.00454		1.37484	0.0063574
EAT43669.1	AAEL004902-PA [Aedes aegypti]	23709	2	3	3	2	2	3		1.3708	2.07326	2.05733	1.40233	1.39218	2.00454		1.8338	0.401044
EAT37171.1	AAEL010814-PC [Aedes aegypti]	42218	3	2	4	3	2	4		2.0562	1.38217	2.74311	2.10349	1.39218	2.67272		2.06049	0.680479
EAT35758.1	AAEL012094-PB [Aedes aegypti]	40561	1	1	2	3	3	2		0.685401	0.691085	1.37155	2.10349	2.08826	1.33636		0.916013	0.39452
XP_021699822.1	heterogeneous nuclear ribonucleoprotein K isoform X1 [Aedes aegypti]	45694	3	3	2	3	2	1		2.0562	2.07326	1.37155	2.10349	1.39218	0.668181		1.83367	0.400296
EAT40535.1	AAEL007752-PA [Aedes aegypti]	9829	3	4	3	0	3	8		2.0562	2.76434	2.05733	0	2.08826	5.34545		2.29262	0.408518
XP_021705457.1	probable phospholipid hydroperoxide glutathione peroxidase isoform X1 [Aedes aegypti]	21982	2	3	2	2	4	3		1.3708	2.07326	1.37155	1.40233	2.78435	2.00454		1.6052	0.405345
XP_021713212.1	filamin-A isoform X5 [Aedes aegypti]	269510	5	8	7	19	14	8		3.427	5.52868	4.80044	13.3221	9.74523	5.34545		4.58537	1.06722
EAT42790.1	AAEL005693-PB [Aedes aegypti]	17646	1	0	1	0	1	2		0.685401	0	0.685777	0	0.696088	1.33636		0.457059	0.395825
XP_021709354.1	ATP-binding cassette sub-family A member 13 [Aedes aegypti]	226407	2	3	3	1	4	3		1.3708	2.07326	2.05733	0.701164	2.78435	2.00454		1.8338	0.401044
ABF18426.1	mitochondrial solute carrier protein [Aedes aegypti]	33927	2	2	2	1	2	5		1.3708	1.38217	1.37155	0.701164	1.39218	3.34091		1.37484	0.0063574
XP_001652180.1	probable serine/threonine-protein kinase DDB_G0282963 [Aedes aegypti]	71889	2	1	2	1	2	1		1.3708	0.691085	1.37155	0.701164	1.39218	0.668181		1.14448	0.392652
EAT48142.1	AAEL000854-PA [Aedes aegypti]	36710	2	2	2	4	2	2		1.3708	1.38217	1.37155	2.80466	1.39218	1.33636		1.37484	0.0063574
EAT45977.1	AAEL002804-PA [Aedes aegypti]	87585	3	4	3	2	3	2		2.0562	2.76434	2.05733	1.40233	2.08826	1.33636		2.29262	0.408518
XP_021701966.1	ankyrin-3 isoform X4 [Aedes aegypti]	260921	3	1	5	4	2	8		2.0562	0.691085	3.42888	2.80466	1.39218	5.34545		2.05872	1.3689
XP_021701967.1	ankyrin-3 isoform X5 [Aedes aegypti]	248603	3	1	5	4	2	8		2.0562	0.691085	3.42888	2.80466	1.39218	5.34545		2.05872	1.3689
XP_001663759.1	synaptobrevin isoform X3 [Aedes aegypti]	12497	1	1	1	2	2	1		0.685401	0.691085	0.685777	1.40233	1.39218	0.668181		0.687421	0.0031787
EAT45377.1	AAEL003345-PA [Aedes aegypti]	53322	0	1	4	3	0	0		0	0.691085	2.74311	2.10349	0	0		1.14473	1.42671
ABF18088.1	nucleoside diphosphate kinase [Aedes aegypti]	18421	2	5	4	4	4	4		1.3708	3.45543	2.74311	2.80466	2.78435	2.67272		2.52311	1.05958
XP_021698405.1	tumor protein D52 isoform X2 [Aedes aegypti]	41972	4	6	2	3	4	3		2.7416	4.14651	1.37155	2.10349	2.78435	2.00454		2.75322	1.38751
XP_001659424.1	barrier-to-autointegration factor [Aedes aegypti]	10013	0	0	2	0	0	1		0	0	1.37155	0	0	0.668181		0.457185	0.791867
XP_001658796.1	NADH dehydrogenase [ubiquinone] 1 beta subcomplex subunit 11 mitochondrial [Aedes aegypti]	17535	2	0	2	1	3	1		1.3708	0	1.37155	0.701164	2.08826	0.668181		0.914119	0.79165
XP_001657982.1	heat shock protein beta-1 isoform X4 [Aedes aegypti]	21717	0	2	3	3	2	0		0	1.38217	2.05733	2.10349	1.39218	0		1.1465	1.04872
XP_001657983.1	major egg antigen isoform X2 [Aedes aegypti]	23850	3	2	3	3	2	4		2.0562	1.38217	2.05733	2.10349	1.39218	2.67272		1.8319	0.389479
XP_021694943.1	heat shock protein beta-1 isoform X3 [Aedes aegypti]	22844	0	2	3	3	2	0		0	1.38217	2.05733	2.10349	1.39218	0		1.1465	1.04872
EAT37748.1	AAEL010288-PA [Aedes aegypti]	76420	3	2	2	3	2	1		2.0562	1.38217	1.37155	2.10349	1.39218	0.668181		1.60331	0.392254
EJY58072.1	AAEL013980-PB [Aedes aegypti]	12280	3	2	2	2	3	2		2.0562	1.38217	1.37155	1.40233	2.08826	1.33636		1.60331	0.392254
EAT44088.2	AAEL004522-PA [Aedes aegypti]	9150	1	1	1	1	1	1		0.685401	0.691085	0.685777	0.701164	0.696088	0.668181		0.687421	0.0031787
EAT40195.1	AAEL008072-PA [Aedes aegypti]	24317	2	1	2	2	2	4		1.3708	0.691085	1.37155	1.40233	1.39218	2.67272		1.14448	0.392652
XP_021706950.1	putative fatty acyl-CoA reductase CG8306 [Aedes aegypti]	58634	1	1	2	1	2	2		0.685401	0.691085	1.37155	0.701164	1.39218	1.33636		0.916013	0.39452
JAN95281.1	putative nuclear transport receptor ranbp7/ranbp8 importin beta superfamily [Aedes aegypti]	120480	5	7	7	10	10	11		3.427	4.8376	4.80044	7.01164	6.96088	7.34999		4.35501	0.803893
XP_001662345.2	uncharacterized protein LOC5576001 [Aedes aegypti]	83395	2	3	3	5	3	5		1.3708	2.07326	2.05733	3.50582	2.08826	3.34091		1.8338	0.401044
XP_021697188.1	guanine nucleotide-binding protein G(q) subunit alpha isoform X1 [Aedes aegypti]	41706	3	1	2	2	3	6		2.0562	0.691085	1.37155	1.40233	2.08826	4.00909		1.37295	0.68256
XP_021696322.1	60S ribosomal protein L28 [Aedes aegypti]	17010	3	4	4	2	5	3		2.0562	2.76434	2.74311	1.40233	3.48044	2.00454		2.52122	0.402854
EAT46008.1	AAEL002759-PA [Aedes aegypti]	32465	12	0	2	0	4	0		8.22481	0	1.37155	0	2.78435	0		3.19879	4.40636
XP_001649117.1	C-Myc-binding protein [Aedes aegypti]	17302	3	3	3	3	3	3		2.0562	2.07326	2.05733	2.10349	2.08826	2.00454		2.06226	0.0095361
XP_001651544.1	heat shock protein 67B2 [Aedes aegypti]	23235	3	2	2	3	2	2		2.0562	1.38217	1.37155	2.10349	1.39218	1.33636		1.60331	0.392254
AAK14329.1	putative transport protein Sec61 alpha subunit [Aedes aegypti]	52139	7	1	1	0	2	1		4.79781	0.691085	0.685777	0	1.39218	0.668181		2.05822	2.37255
CAX86519.1	unnamed protein product [Aedes aegypti]	23244	2	0	5	0	3	3		1.3708	0	3.42888	0	2.08826	2.00454		1.5999	1.72588
ABF18269.1	40S ribosomal protein S27 [Aedes aegypti]	9422	1	1	1	1	2	1		0.685401	0.691085	0.685777	0.701164	1.39218	0.668181		0.687421	0.0031787
XP_001663059.1	dolichyl-phosphate beta-glucosyltransferase [Aedes aegypti]	37575	2	2	2	1	3	1		1.3708	1.38217	1.37155	0.701164	2.08826	0.668181		1.37484	0.0063574
EAT41016.1	AAEL007297-PA [Aedes aegypti]	52427	2	2	2	2	3	3		1.3708	1.38217	1.37155	1.40233	2.08826	2.00454		1.37484	0.0063574
XP_001648904.1	terminal uridylyltransferase Tailor [Aedes aegypti]	63988	1	1	1	1	2	2		0.685401	0.691085	0.685777	0.701164	1.39218	1.33636		0.687421	0.0031787
XP_001654894.1	lysosome-associated membrane glycoprotein 1 [Aedes aegypti]	33547	1	1	1	1	2	0		0.685401	0.691085	0.685777	0.701164	1.39218	0		0.687421	0.0031787
EAT46218.1	AAEL002572-PA [Aedes aegypti]	22833	19	0	6	0	9	0		13.0226	0	4.11466	0	6.26479	0		5.71243	6.65671
EAT44438.1	AAEL004176-PA [Aedes aegypti]	32278	0	1	2	1	3	2		0	0.691085	1.37155	0.701164	2.08826	1.33636		0.687546	0.685784
XP_021698344.1	microtubule-associated protein RP/EB family member 1 isoform X2 [Aedes aegypti]	32611	0	1	2	1	3	2		0	0.691085	1.37155	0.701164	2.08826	1.33636		0.687546	0.685784
ABF18280.1	eukaryotic translation initiation factor 3 subunit 5 epsilon-like protein partial [Aedes aegypti]	31659	1	5	4	3	2	1		0.685401	3.45543	2.74311	2.10349	1.39218	0.668181		2.29464	1.43844
XP_021709147.1	probable pseudouridine-5'-phosphatase isoform X1 [Aedes aegypti]	26976	4	3	3	6	6	3		2.7416	2.07326	2.05733	4.20698	4.17653	2.00454		2.29073	0.390549
ABF18446.1	20S proteasome regulatory subunit alpha type PSMA5/PUP2 [Aedes aegypti]	26930	1	2	2	3	0	2		0.685401	1.38217	1.37155	2.10349	0	1.33636		1.14637	0.39925
EAT33861.1	AAEL013876-PA [Aedes aegypti]	18329	3	1	3	2	2	3		2.0562	0.691085	2.05733	1.40233	1.39218	2.00454		1.60154	0.788477
sp|Q16MK2.1|EIF3J_AEDAE	RecName: Full=Eukaryotic translation initiation factor 3 subunit J; Short=eIF3j	28171	1	2	2	3	2	2		0.685401	1.38217	1.37155	2.10349	1.39218	1.33636		1.14637	0.39925
EAT36630.1	AAEL011302-PC [Aedes aegypti]	35756	1	0	1	1	1	0		0.685401	0	0.685777	0.701164	0.696088	0		0.457059	0.395825
EAT42054.1	AAEL006362-PA [Aedes aegypti]	75224	2	0	2	2	0	1		1.3708	0	1.37155	1.40233	0	0.668181		0.914119	0.79165
XP_021699560.1	calcium-binding mitochondrial carrier protein Aralar1 isoform X4 [Aedes aegypti]	75390	2	0	2	2	0	1		1.3708	0	1.37155	1.40233	0	0.668181		0.914119	0.79165
EAT38265.1	AAEL009810-PA [Aedes aegypti]	36401	2	2	2	2	3	3		1.3708	1.38217	1.37155	1.40233	2.08826	2.00454		1.37484	0.0063574
EAT43532.1	AAEL005037-PA [Aedes aegypti]	55969	0	0	2	1	3	3		0	0	1.37155	0.701164	2.08826	2.00454		0.457185	0.791867
XP_021697315.1	protein Mo25 [Aedes aegypti]	39160	3	3	3	2	3	3		2.0562	2.07326	2.05733	1.40233	2.08826	2.00454		2.06226	0.0095361
ABF18368.1	reverse transcriptase-like protein partial [Aedes aegypti]	30193	2	1	2	1	1	1		1.3708	0.691085	1.37155	0.701164	0.696088	0.668181		1.14448	0.392652
EAT34456.1	AAEL013302-PA [Aedes aegypti]	14164	1	1	1	1	1	2		0.685401	0.691085	0.685777	0.701164	0.696088	1.33636		0.687421	0.0031787
EAT34552.1	AAEL013225-PA [Aedes aegypti]	35580	1	2	1	1	0	1		0.685401	1.38217	0.685777	0.701164	0	0.668181		0.917783	0.402171
XP_001660626.1	proteasome subunit alpha type-4 [Aedes aegypti]	28857	3	2	3	5	5	2		2.0562	1.38217	2.05733	3.50582	3.48044	1.33636		1.8319	0.389479
XP_001651256.1	60S ribosomal protein L35a [Aedes aegypti]	18887	0	0	1	0	0	0		0	0	0.685777	0	0	0		0.228592	0.395934
EAT33907.1	AAEL013828-PA [Aedes aegypti]	39273	3	4	3	2	3	4		2.0562	2.76434	2.05733	1.40233	2.08826	2.67272		2.29262	0.408518
ABF18456.1	26S proteasome regulatory complex ATPase RPT4 [Aedes aegypti]	44395	3	5	3	4	4	5		2.0562	3.45543	2.05733	2.80466	2.78435	3.34091		2.52299	0.807516
EAT42685.1	AAEL005801-PA [Aedes aegypti]	190225	4	5	2	6	6	4		2.7416	3.45543	1.37155	4.20698	4.17653	2.67272		2.52286	1.05902
EJY58037.1	AAEL013407-PB [Aedes aegypti]	56840	10	7	3	9	5	6		6.85401	4.8376	2.05733	6.31048	3.48044	4.00909		4.58298	2.40845
XP_001654091.1	proteasome subunit alpha type-6 [Aedes aegypti]	27680	1	3	1	4	4	2		0.685401	2.07326	0.685777	2.80466	2.78435	1.33636		1.14814	0.801169
ABF18079.1	putative salivary secreted peptide [Aedes aegypti]	9291	2	2	2	0	2	1		1.3708	1.38217	1.37155	0	1.39218	0.668181		1.37484	0.0063574
AAX47078.1	phosphoglucomutase 1 [Aedes aegypti]	60827	4	0	5	7	10	5		2.7416	0	3.42888	4.90815	6.96088	3.34091		2.05683	1.81411
EAT47566.1	AAEL001356-PA [Aedes aegypti]	15519	0	1	1	1	1	1		0	0.691085	0.685777	0.701164	0.696088	0.668181		0.458954	0.397475
JAN95564.1	hypothetical protein partial [Aedes aegypti]	96641	0	0	2	0	0	0		0	0	1.37155	0	0	0		0.457185	0.791867
JAN95611.1	putative fast myosin heavy chain hciii [Aedes aegypti]	92923	5	0	4	8	0	0		3.427	0	2.74311	5.60931	0	0		2.0567	1.81368
XP_021707340.1	ribosome-binding protein 1 isoform X1 [Aedes aegypti]	96756	5	6	4	8	6	5		3.427	4.14651	2.74311	5.60931	4.17653	3.34091		3.43887	0.701776
XP_001658798.2	protein starmaker isoform X4 [Aedes aegypti]	57013	1	1	1	2	2	2		0.685401	0.691085	0.685777	1.40233	1.39218	1.33636		0.687421	0.0031787
EAT48822.1	AAEL000200-PA [Aedes aegypti]	12291	3	2	1	3	0	0		2.0562	1.38217	0.685777	2.10349	0	0		1.37472	0.685243
XP_001647928.1	60S ribosomal protein L36 [Aedes aegypti]	13278	0	0	1	0	0	0		0	0	0.685777	0	0	0		0.228592	0.395934
EAT41302.1	AAEL007049-PA [Aedes aegypti]	29943	4	1	2	5	2	4		2.7416	0.691085	1.37155	3.50582	1.39218	2.67272		1.60141	1.04441
EAT42009.1	AAEL006415-PA [Aedes aegypti]	134875	2	4	4	3	6	5		1.3708	2.76434	2.74311	2.10349	4.17653	3.34091		2.29275	0.798501
EAT47399.1	AAEL001484-PA [Aedes aegypti]	121320	3	2	2	3	3	2		2.0562	1.38217	1.37155	2.10349	2.08826	1.33636		1.60331	0.392254
EAT39285.1	AAEL008893-PA [Aedes aegypti]	53337	1	2	1	3	2	3		0.685401	1.38217	0.685777	2.10349	1.39218	2.00454		0.917783	0.402171
XP_011493288.2	succinate--CoA ligase [GDP-forming] subunit beta mitochondrial [Aedes aegypti]	45662	2	4	2	3	2	3		1.3708	2.76434	1.37155	2.10349	1.39218	2.00454		1.83557	0.804343
EAT33042.1	AAEL014702-PA [Aedes aegypti]	66155	1	1	2	1	3	3		0.685401	0.691085	1.37155	0.701164	2.08826	2.00454		0.916013	0.39452
EAT38865.1	AAEL009295-PA [Aedes aegypti]	39576	0	1	3	1	0	3		0	0.691085	2.05733	0.701164	0	2.00454		0.916139	1.04697
XP_001662676.2	putative pterin-4-alpha-carbinolamine dehydratase [Aedes aegypti]	24685	1	1	1	2	1	1		0.685401	0.691085	0.685777	1.40233	0.696088	0.668181		0.687421	0.0031787
XP_001663281.1	serine/threonine-protein phosphatase PP2A [Aedes aegypti]	35540	0	1	2	2	2	2		0	0.691085	1.37155	1.40233	1.39218	1.33636		0.687546	0.685784
ABF18339.1	unknown conserved protein partial [Aedes aegypti]	34553	2	1	2	1	1	1		1.3708	0.691085	1.37155	0.701164	0.696088	0.668181		1.14448	0.392652
XP_021713031.1	eukaryotic translation initiation factor 3 subunit D [Aedes aegypti]	68284	2	4	3	7	2	0		1.3708	2.76434	2.05733	4.90815	1.39218	0		2.06416	0.696794
EAT38939.1	AAEL009214-PA [Aedes aegypti]	9884	0	1	2	3	3	2		0	0.691085	1.37155	2.10349	2.08826	1.33636		0.687546	0.685784
XP_001654076.1	leucine-rich repeat transmembrane neuronal protein 3 isoform X1 [Aedes aegypti]	42917	2	1	3	1	1	1		1.3708	0.691085	2.05733	0.701164	0.696088	0.668181		1.37307	0.683126
EAT41757.1	AAEL006634-PA [Aedes aegypti]	43263	1	1	1	4	2	1		0.685401	0.691085	0.685777	2.80466	1.39218	0.668181		0.687421	0.0031787
EAT37505.1	AAEL010514-PA [Aedes aegypti]	35042	2	3	2	3	2	2		1.3708	2.07326	1.37155	2.10349	1.39218	1.33636		1.6052	0.405345
JAN95348.1	putative merozoite surface proteinmerozoite surface protein [Aedes aegypti]	64535	3	2	3	3	1	3		2.0562	1.38217	2.05733	2.10349	0.696088	2.00454		1.8319	0.389479
EAT45232.1	AAEL003453-PA [Aedes aegypti]	34252	2	0	3	1	0	3		1.3708	0	2.05733	0.701164	0	2.00454		1.14271	1.04746
EAT36241.1	AAEL011657-PA [Aedes aegypti]	57450	4	3	3	4	3	3		2.7416	2.07326	2.05733	2.80466	2.08826	2.00454		2.29073	0.390549
EAT39319.1	AAEL008862-PA [Aedes aegypti]	112909	0	2	1	2	2	3		0	1.38217	0.685777	1.40233	1.39218	2.00454		0.689316	0.691092
EAT43013.1	AAEL005508-PA [Aedes aegypti]	26529	6	3	2	2	4	6		4.11241	2.07326	1.37155	1.40233	2.78435	4.00909		2.51907	1.42377
EAT43014.1	AAEL005508-PB [Aedes aegypti]	22812	0	3	2	2	4	0		0	2.07326	1.37155	1.40233	2.78435	0		1.14827	1.05451
EAT36523.1	AAEL011395-PA [Aedes aegypti]	88103	2	2	5	7	4	2		1.3708	1.38217	3.42888	4.90815	2.78435	1.33636		2.06062	1.18497
XP_001663131.1	26S proteasome regulatory subunit 7 [Aedes aegypti]	48615	2	1	3	3	6	5		1.3708	0.691085	2.05733	2.10349	4.17653	3.34091		1.37307	0.683126
EAT32422.1	AAEL015410-PA [Aedes aegypti]	59504	1	1	1	2	1	1		0.685401	0.691085	0.685777	1.40233	0.696088	0.668181		0.687421	0.0031787
XP_021705972.1	protein SEC13 homolog [Aedes aegypti]	36281	2	1	1	1	2	1		1.3708	0.691085	0.685777	0.701164	1.39218	0.668181		0.915888	0.393976
EAT39011.1	AAEL009154-PA [Aedes aegypti]	55150	4	0	2	0	0	0		2.7416	0	1.37155	0	0	0		1.37105	1.3708
EAT39012.1	AAEL009154-PB [Aedes aegypti]	53670	4	4	2	6	6	4		2.7416	2.76434	1.37155	4.20698	4.17653	2.67272		2.2925	0.797643
EAT34935.1	AAEL012863-PA [Aedes aegypti]	27031	2	0	2	2	2	0		1.3708	0	1.37155	1.40233	1.39218	0		0.914119	0.79165
EAT47004.1	AAEL001865-PA [Aedes aegypti]	19428	2	0	1	0	2	3		1.3708	0	0.685777	0	1.39218	2.00454		0.685526	0.685401
XP_021693222.1	prostatic acid phosphatase [Aedes aegypti]	49799	1	1	1	1	1	0		0.685401	0.691085	0.685777	0.701164	0.696088	0		0.687421	0.0031787
EAT46434.1	AAEL002401-PA [Aedes aegypti]	23146	1	1	2	2	2	1		0.685401	0.691085	1.37155	1.40233	1.39218	0.668181		0.916013	0.39452
EAT42528.1	AAEL005947-PB [Aedes aegypti]	52148	0	2	4	3	5	1		0	1.38217	2.74311	2.10349	3.48044	0.668181		1.37509	1.37157
EAT42121.1	AAEL006315-PA [Aedes aegypti]	99261	4	2	4	9	6	2		2.7416	1.38217	2.74311	6.31048	4.17653	1.33636		2.28896	0.785304
XP_001657106.1	eukaryotic translation initiation factor 6 [Aedes aegypti]	26088	2	1	1	2	1	1		1.3708	0.691085	0.685777	1.40233	0.696088	0.668181		0.915888	0.393976
EAT35255.1	AAEL012579-PA [Aedes aegypti]	45363	3	2	5	5	3	4		2.0562	1.38217	3.42888	3.50582	2.08826	2.67272		2.28909	1.04304
XP_001654614.1	FK506-binding protein 59 isoform X2 [Aedes aegypti]	44388	1	1	1	1	1	1		0.685401	0.691085	0.685777	0.701164	0.696088	0.668181		0.687421	0.0031787
XP_021701994.1	collagen alpha-1(IV) chain [Aedes aegypti]	175252	1	0	1	0	2	0		0.685401	0	0.685777	0	1.39218	0		0.457059	0.395825
XP_011493522.1	nucleolar protein 56 [Aedes aegypti]	55459	3	5	5	5	2	1		2.0562	3.45543	3.42888	3.50582	1.39218	0.668181		2.98017	0.80029
EAT44346.1	AAEL004278-PA [Aedes aegypti]	51189	1	1	1	1	0	1		0.685401	0.691085	0.685777	0.701164	0	0.668181		0.687421	0.0031787
EAT37516.1	AAEL010508-PA [Aedes aegypti]	368593	5	3	3	4	4	1		3.427	2.07326	2.05733	2.80466	2.78435	0.668181		2.5192	0.786225
XP_021697209.1	vacuolar protein sorting-associated protein 13C isoform X6 [Aedes aegypti]	380272	5	3	3	4	4	1		3.427	2.07326	2.05733	2.80466	2.78435	0.668181		2.5192	0.786225
XP_021709258.1	dynein heavy chain cytoplasmic isoform X10 [Aedes aegypti]	532124	3	4	4	4	4	7		2.0562	2.76434	2.74311	2.80466	2.78435	4.67727		2.52122	0.402854
EAT34637.1	AAEL013144-PA [Aedes aegypti]	36018	2	2	3	6	5	1		1.3708	1.38217	2.05733	4.20698	3.48044	0.668181		1.60343	0.393127
XP_001655376.1	V-type proton ATPase subunit F [Aedes aegypti]	14124	0	3	1	1	2	3		0	2.07326	0.685777	0.701164	1.39218	2.00454		0.919677	1.05623
EAT32561.1	AAEL015304-PA [Aedes aegypti]	35713	1	1	2	0	1	0		0.685401	0.691085	1.37155	0	0.696088	0		0.916013	0.39452
EAT42207.1	AAEL006242-PA [Aedes aegypti]	476737	4	6	9	10	10	1		2.7416	4.14651	6.17199	7.01164	6.96088	0.668181		4.35337	1.72452
EAT38065.1	AAEL010004-PA [Aedes aegypti]	78775	1	1	1	1	3	7		0.685401	0.691085	0.685777	0.701164	2.08826	4.67727		0.687421	0.0031787
XP_001660551.2	MICOS complex subunit Mic60 isoform X2 [Aedes aegypti]	81188	1	1	1	1	3	7		0.685401	0.691085	0.685777	0.701164	2.08826	4.67727		0.687421	0.0031787
ABF18351.1	molecular co-chaperone STI1 [Aedes aegypti]	37846	2	3	1	2	2	1		1.3708	2.07326	0.685777	1.40233	1.39218	0.668181		1.37661	0.693757
XP_021694661.1	T-complex protein 1 subunit beta [Aedes aegypti]	57894	0	5	3	6	6	5		0	3.45543	2.05733	4.20698	4.17653	3.34091		1.83759	1.73816
EAT42270.1	AAEL006174-PA [Aedes aegypti]	23289	1	1	1	2	1	3		0.685401	0.691085	0.685777	1.40233	0.696088	2.00454		0.687421	0.0031787
XP_021709632.1	eukaryotic translation initiation factor 2 subunit 3 isoform X2 [Aedes aegypti]	51263	1	2	2	5	5	3		0.685401	1.38217	1.37155	3.50582	3.48044	2.00454		1.14637	0.39925
ABF18413.1	RAB family GTPase [Aedes aegypti]	24304	2	2	2	4	3	3		1.3708	1.38217	1.37155	2.80466	2.08826	2.00454		1.37484	0.0063574
EAT33880.1	AAEL013854-PA partial [Aedes aegypti]	112551	0	0	2	0	4	2		0	0	1.37155	0	2.78435	1.33636		0.457185	0.791867
EAT34168.1	AAEL013567-PA partial [Aedes aegypti]	146054	0	0	2	0	4	2		0	0	1.37155	0	2.78435	1.33636		0.457185	0.791867
XP_021712861.1	ferrochelatase mitochondrial-like [Aedes aegypti]	42112	1	1	1	1	1	1		0.685401	0.691085	0.685777	0.701164	0.696088	0.668181		0.687421	0.0031787
XP_001659136.1	protein disulfide-isomerase A5 [Aedes aegypti]	71479	0	1	1	1	1	0		0	0.691085	0.685777	0.701164	0.696088	0		0.458954	0.397475
EAT43522.1	AAEL005052-PB [Aedes aegypti]	50601	1	3	2	0	5	4		0.685401	2.07326	1.37155	0	3.48044	2.67272		1.37674	0.693942
EAT44875.1	AAEL003785-PA [Aedes aegypti]	101219	0	1	2	0	0	0		0	0.691085	1.37155	0	0	0		0.687546	0.685784
XP_021707726.1	clustered mitochondria protein homolog [Aedes aegypti]	160081	5	4	3	0	3	0		3.427	2.76434	2.05733	0	2.08826	0		2.74956	0.684957
EAT32804.1	AAEL014961-PA [Aedes aegypti]	43479	0	2	3	2	0	0		0	1.38217	2.05733	1.40233	0	0		1.1465	1.04872
EAT42765.2	AAEL005728-PA [Aedes aegypti]	84905	2	2	2	3	3	4		1.3708	1.38217	1.37155	2.10349	2.08826	2.67272		1.37484	0.0063574
XP_021701711.1	cysteine-rich with EGF-like domain protein 2 isoform X1 [Aedes aegypti]	42325	1	1	1	1	1	1		0.685401	0.691085	0.685777	0.701164	0.696088	0.668181		0.687421	0.0031787
XP_021701712.1	cysteine-rich with EGF-like domain protein 2 isoform X2 [Aedes aegypti]	37554	1	1	1	1	1	1		0.685401	0.691085	0.685777	0.701164	0.696088	0.668181		0.687421	0.0031787
XP_021698653.1	puromycin-sensitive aminopeptidase isoform X2 [Aedes aegypti]	120289	0	3	2	3	4	5		0	2.07326	1.37155	2.10349	2.78435	3.34091		1.14827	1.05451
XP_021698325.1	uncharacterized protein LOC5564242 [Aedes aegypti]	81889	10	7	2	5	1	2		6.85401	4.8376	1.37155	3.50582	0.696088	1.33636		4.35439	2.77299
XP_001653210.1	peptidyl-prolyl cis-trans isomerase FKBP2 [Aedes aegypti]	15185	2	1	1	2	1	0		1.3708	0.691085	0.685777	1.40233	0.696088	0		0.915888	0.393976
XP_021712996.1	heterogeneous nuclear ribonucleoprotein 87F [Aedes aegypti]	39836	0	2	1	0	0	2		0	1.38217	0.685777	0	0	1.33636		0.689316	0.691092
XP_001653775.1	inosine-5'-monophosphate dehydrogenase [Aedes aegypti]	55889	0	2	1	1	1	0		0	1.38217	0.685777	0.701164	0.696088	0		0.689316	0.691092
XP_021694158.1	uncharacterized protein LOC23687573 isoform X2 [Aedes aegypti]	184528	1	2	1	3	3	2		0.685401	1.38217	0.685777	2.10349	2.08826	1.33636		0.917783	0.402171
EAT35521.1	AAEL012310-PA [Aedes aegypti]	47024	0	2	2	2	2	5		0	1.38217	1.37155	1.40233	1.39218	3.34091		0.917908	0.794949
EAT36321.1	AAEL011578-PA [Aedes aegypti]	57821	1	1	1	2	1	1		0.685401	0.691085	0.685777	1.40233	0.696088	0.668181		0.687421	0.0031787
XP_001664139.2	uncharacterized protein LOC5578961 [Aedes aegypti]	11917	2	2	2	2	2	0		1.3708	1.38217	1.37155	1.40233	1.39218	0		1.37484	0.0063574
EAT42272.1	AAEL006187-PA [Aedes aegypti]	293228	1	3	2	3	6	2		0.685401	2.07326	1.37155	2.10349	4.17653	1.33636		1.37674	0.693942
EAT37810.1	AAEL010242-PA [Aedes aegypti]	8655	0	0	1	0	0	0		0	0	0.685777	0	0	0		0.228592	0.395934
JAN95878.1	putative adenylate cyclase-associated protein cap/srv2p partial [Aedes aegypti]	67877	3	2	2	0	0	2		2.0562	1.38217	1.37155	0	0	1.33636		1.60331	0.392254
XP_021700501.1	microtubule-associated protein futsch isoform X1 [Aedes aegypti]	122820	3	2	2	2	0	2		2.0562	1.38217	1.37155	1.40233	0	1.33636		1.60331	0.392254
ABF18463.1	conserved insect protein partial [Aedes aegypti]	16445	0	0	2	0	2	3		0	0	1.37155	0	1.39218	2.00454		0.457185	0.791867
EAT32739.1	AAEL015040-PA [Aedes aegypti]	56727	0	6	4	0	2	2		0	4.14651	2.74311	0	1.39218	1.33636		2.29654	2.10902
XP_021709209.1	microtubule-actin cross-linking factor 1 isoforms 1/2/3/5 isoform X18 [Aedes aegypti]	1006088	10	0	5	0	15	15		6.85401	0	3.42888	0	10.4413	10.0227		3.42763	3.427
XP_021709229.1	dystonin isoform X34 [Aedes aegypti]	585436	0	0	5	0	0	0		0	0	3.42888	0	0	0		1.14296	1.97967
XP_021709230.1	dystonin isoform X35 [Aedes aegypti]	991319	0	19	5	0	0	15		0	13.1306	3.42888	0	0	10.0227		5.51983	6.81046
EAT35903.1	AAEL011981-PA [Aedes aegypti]	58045	3	0	1	2	2	22		2.0562	0	0.685777	1.40233	1.39218	14.7		0.913993	1.04693
EAT41321.1	AAEL007023-PA [Aedes aegypti]	77798	1	1	1	2	2	2		0.685401	0.691085	0.685777	1.40233	1.39218	1.33636		0.687421	0.0031787
XP_001658238.1	ADP-ribosylation factor-like protein 8 [Aedes aegypti]	21234	1	0	1	0	0	1		0.685401	0	0.685777	0	0	0.668181		0.457059	0.395825
ABF18341.1	translation initiation factor 3 subunit e [Aedes aegypti]	51032	2	2	4	6	2	2		1.3708	1.38217	2.74311	4.20698	1.39218	1.33636		1.83203	0.78904
EAT36627.1	AAEL011302-PD [Aedes aegypti]	35641	1	21	2	2	2	3		0.685401	14.5128	1.37155	1.40233	1.39218	2.00454		5.52325	7.79272
XP_021703267.1	ejaculatory bulb-specific protein 3 isoform X1 [Aedes aegypti]	16000	2	1	1	2	2	2		1.3708	0.691085	0.685777	1.40233	1.39218	1.33636		0.915888	0.393976
EAT45312.1	AAEL003431-PA [Aedes aegypti]	30421	4	2	2	5	3	0		2.7416	1.38217	1.37155	3.50582	2.08826	0		1.83178	0.787952
EAT45293.1	AAEL003428-PA [Aedes aegypti]	26041	2	0	1	1	0	1		1.3708	0	0.685777	0.701164	0	0.668181		0.685526	0.685401
EAT39358.1	AAEL008849-PA [Aedes aegypti]	43488	0	2	1	1	1	2		0	1.38217	0.685777	0.701164	0.696088	1.33636		0.689316	0.691092
EAT36155.2	AAEL011741-PA [Aedes aegypti]	23264	2	1	2	1	2	2		1.3708	0.691085	1.37155	0.701164	1.39218	1.33636		1.14448	0.392652
XP_021695290.1	vacuolar protein sorting-associated protein 41 homolog [Aedes aegypti]	140148	1	1	1	1	1	2		0.685401	0.691085	0.685777	0.701164	0.696088	1.33636		0.687421	0.0031787
XP_001657115.1	heterogeneous nuclear ribonucleoprotein M isoform X2 [Aedes aegypti]	59230	0	0	1	0	0	1		0	0	0.685777	0	0	0.668181		0.228592	0.395934
EAT48506.1	AAEL000410-PA [Aedes aegypti]	25113	1	2	2	0	4	4		0.685401	1.38217	1.37155	0	2.78435	2.67272		1.14637	0.39925
XP_021711561.1	serine-arginine protein 55-like [Aedes aegypti]	41829	0	1	1	1	1	0		0	0.691085	0.685777	0.701164	0.696088	0		0.458954	0.397475
EAT40122.1	AAEL008131-PA [Aedes aegypti]	32123	1	2	2	1	2	2		0.685401	1.38217	1.37155	0.701164	1.39218	1.33636		1.14637	0.39925
XP_021711351.1	glutathione S-transferase isoform X4 [Aedes aegypti]	23272	7	1	2	1	3	0		4.79781	0.691085	1.37155	0.701164	2.08826	0		2.28682	2.20104
XP_001658306.1	ATP-dependent RNA helicase WM6 [Aedes aegypti]	48783	0	1	2	2	1	0		0	0.691085	1.37155	1.40233	0.696088	0		0.687546	0.685784
XP_021708503.1	AP-1 complex subunit beta-1 isoform X3 [Aedes aegypti]	102831	2	3	3	4	2	7		1.3708	2.07326	2.05733	2.80466	1.39218	4.67727		1.8338	0.401044
XP_021698057.1	filamin-B isoform X1 [Aedes aegypti]	307245	4	5	3	5	5	0		2.7416	3.45543	2.05733	3.50582	3.48044	0		2.75145	0.699099
EAT41043.1	AAEL007293-PC [Aedes aegypti]	40668	3	4	2	2	2	3		2.0562	2.76434	1.37155	1.40233	1.39218	2.00454		2.06403	0.696426
XP_001652300.1	ATP-dependent 6-phosphofructokinase isoform X2 [Aedes aegypti]	86550	5	1	1	0	1	7		3.427	0.691085	0.685777	0	0.696088	4.67727		1.60129	1.58112
XP_021696006.1	ATP-dependent 6-phosphofructokinase isoform X1 [Aedes aegypti]	86450	5	1	1	0	1	7		3.427	0.691085	0.685777	0	0.696088	4.67727		1.60129	1.58112
sp|Q17DT0.1|UBA5_AEDAE	RecName: Full=Ubiquitin-like modifier-activating enzyme 5; Short=Ubiquitin-activating enzyme 5	43423	3	3	1	2	2	2		2.0562	2.07326	0.685777	1.40233	1.39218	1.33636		1.60508	0.796184
EAT45166.1	AAEL003514-PA [Aedes aegypti]	58422	0	0	2	0	0	2		0	0	1.37155	0	0	1.33636		0.457185	0.791867
EAT46263.1	AAEL002527-PA [Aedes aegypti]	69723	0	1	2	0	2	2		0	0.691085	1.37155	0	1.39218	1.33636		0.687546	0.685784
XP_021699471.1	congested-like trachea protein [Aedes aegypti]	32471	0	1	1	0	1	1		0	0.691085	0.685777	0	0.696088	0.668181		0.458954	0.397475
EAT40572.1	AAEL007702-PA [Aedes aegypti]	57263	2	1	3	1	2	1		1.3708	0.691085	2.05733	0.701164	1.39218	0.668181		1.37307	0.683126
EAT36116.1	AAEL011778-PA [Aedes aegypti]	65799	2	1	2	2	2	2		1.3708	0.691085	1.37155	1.40233	1.39218	1.33636		1.14448	0.392652
XP_021698998.1	LIM and SH3 domain protein Lasp isoform X1 [Aedes aegypti]	70975	1	1	2	2	2	0		0.685401	0.691085	1.37155	1.40233	1.39218	0		0.916013	0.39452
EAT47993.1	AAEL000934-PA partial [Aedes aegypti]	32394	2	3	3	2	2	0		1.3708	2.07326	2.05733	1.40233	1.39218	0		1.8338	0.401044
XP_001657492.2	clathrin light chain isoform X4 [Aedes aegypti]	22225	2	3	3	2	2	4		1.3708	2.07326	2.05733	1.40233	1.39218	2.67272		1.8338	0.401044
XP_021708157.1	clathrin light chain isoform X3 [Aedes aegypti]	27259	2	3	3	2	2	0		1.3708	2.07326	2.05733	1.40233	1.39218	0		1.8338	0.401044
EAT39093.1	AAEL009078-PA [Aedes aegypti]	22001	0	0	2	0	0	2		0	0	1.37155	0	0	1.33636		0.457185	0.791867
XP_001661529.1	guanine nucleotide-binding protein-like 3 homolog [Aedes aegypti]	68854	0	0	1	0	0	1		0	0	0.685777	0	0	0.668181		0.228592	0.395934
EAT39249.1	AAEL008921-PB [Aedes aegypti]	23737	2	0	1	0	2	0		1.3708	0	0.685777	0	1.39218	0		0.685526	0.685401
XP_001656332.2	B-cell receptor-associated protein 31 isoform X3 [Aedes aegypti]	26749	2	2	1	4	2	1		1.3708	1.38217	0.685777	2.80466	1.39218	0.668181		1.14625	0.398822
EAT38507.1	AAEL009617-PA [Aedes aegypti]	63472	1	2	1	2	1	1		0.685401	1.38217	0.685777	1.40233	0.696088	0.668181		0.917783	0.402171
XP_001660978.1	trifunctional purine biosynthetic protein adenosine-3 [Aedes aegypti]	147118	0	3	4	3	0	1		0	2.07326	2.74311	2.10349	0	0.668181		1.60545	1.43014
XP_021693887.1	la-related protein 1 isoform X2 [Aedes aegypti]	169446	0	1	2	1	1	1		0	0.691085	1.37155	0.701164	0.696088	0.668181		0.687546	0.685784
EAT43346.1	AAEL005238-PA [Aedes aegypti]	83291	2	2	2	0	2	6		1.3708	1.38217	1.37155	0	1.39218	4.00909		1.37484	0.0063574
XP_001657813.1	alpha alpha-trehalose-phosphate synthase [UDP-forming] [Aedes aegypti]	91950	0	0	3	1	0	2		0	0	2.05733	0.701164	0	1.33636		0.685777	1.1878
EAT35079.1	AAEL012731-PA [Aedes aegypti]	26273	4	3	1	2	4	4		2.7416	2.07326	0.685777	1.40233	2.78435	2.67272		1.83355	1.04867
EAT33452.1	AAEL014275-PA [Aedes aegypti]	36610	3	3	1	1	2	3		2.0562	2.07326	0.685777	0.701164	1.39218	2.00454		1.60508	0.796184
EAT45482.1	AAEL003234-PA [Aedes aegypti]	12192	0	0	1	0	1	2		0	0	0.685777	0	0.696088	1.33636		0.228592	0.395934
EAT45789.1	AAEL002978-PA [Aedes aegypti]	56092	1	2	1	3	3	4		0.685401	1.38217	0.685777	2.10349	2.08826	2.67272		0.917783	0.402171
EAT45904.1	AAEL002870-PA [Aedes aegypti]	81878	4	5	1	7	5	4		2.7416	3.45543	0.685777	4.90815	3.48044	2.67272		2.29427	1.43799
ABF18532.1	nuclear distribution protein NUDC [Aedes aegypti]	37427	2	2	2	2	1	0		1.3708	1.38217	1.37155	1.40233	0.696088	0		1.37484	0.0063574
XP_021712088.1	sorbitol dehydrogenase-like [Aedes aegypti]	38155	1	0	2	0	0	2		0.685401	0	1.37155	0	0	1.33636		0.685652	0.685777
XP_001651530.1	signal recognition particle receptor subunit alpha homolog [Aedes aegypti]	69733	1	1	1	1	2	1		0.685401	0.691085	0.685777	0.701164	1.39218	0.668181		0.687421	0.0031787
EAT42925.1	AAEL005579-PA [Aedes aegypti]	40988	1	1	1	1	1	1		0.685401	0.691085	0.685777	0.701164	0.696088	0.668181		0.687421	0.0031787
EAT35209.1	AAEL012609-PA [Aedes aegypti]	55061	3	0	2	1	3	24		2.0562	0	1.37155	0.701164	2.08826	16.0363		1.14259	1.04705
XP_021701997.1	collagen alpha-1(IV) chain [Aedes aegypti]	182538	0	0	1	0	0	1		0	0	0.685777	0	0	0.668181		0.228592	0.395934
EAT36941.1	AAEL011016-PA [Aedes aegypti]	57978	0	0	2	0	0	0		0	0	1.37155	0	0	0		0.457185	0.791867
XP_021695711.1	carboxypeptidase D isoform X6 [Aedes aegypti]	51856	0	0	2	0	0	0		0	0	1.37155	0	0	0		0.457185	0.791867
AAL58076.1	transferrin precursor [Aedes aegypti]	70545	2	6	1	6	7	7		1.3708	4.14651	0.685777	4.20698	4.87262	4.67727		2.0677	1.8326
EAT43596.1	AAEL004984-PA [Aedes aegypti]	138700	2	3	6	2	4	6		1.3708	2.07326	4.11466	1.40233	2.78435	4.00909		2.51957	1.42534
XP_021695734.1	H(+)/Cl(-) exchange transporter 7 isoform X2 [Aedes aegypti]	78592	0	1	1	0	0	0		0	0.691085	0.685777	0	0	0		0.458954	0.397475
EAT45047.1	AAEL003664-PB [Aedes aegypti]	45697	4	4	3	3	3	3		2.7416	2.76434	2.05733	2.10349	2.08826	2.00454		2.52109	0.401789
XP_001650481.1	uncharacterized serine-rich protein C215.13 [Aedes aegypti]	14389	2	2	2	0	2	2		1.3708	1.38217	1.37155	0	1.39218	1.33636		1.37484	0.0063574
XP_001661812.1	WAP Kazal immunoglobulin Kunitz and NTR domain-containing protein 2 [Aedes aegypti]	11814	1	3	2	1	1	0		0.685401	2.07326	1.37155	0.701164	0.696088	0		1.37674	0.693942
EAT41184.1	AAEL007160-PA [Aedes aegypti]	55204	0	2	2	2	2	2		0	1.38217	1.37155	1.40233	1.39218	1.33636		0.917908	0.794949
EAT41437.1	AAEL006911-PA partial [Aedes aegypti]	95850	2	2	1	0	1	0		1.3708	1.38217	0.685777	0	0.696088	0		1.14625	0.398822
XP_021704917.1	putative uncharacterized protein DDB_G0271606 isoform X2 [Aedes aegypti]	166416	2	2	1	0	1	0		1.3708	1.38217	0.685777	0	0.696088	0		1.14625	0.398822
EAT39699.1	AAEL008508-PA [Aedes aegypti]	26593	0	0	1	1	0	2		0	0	0.685777	0.701164	0	1.33636		0.228592	0.395934
EAT34769.1	AAEL013020-PA [Aedes aegypti]	36456	1	2	2	1	1	2		0.685401	1.38217	1.37155	0.701164	0.696088	1.33636		1.14637	0.39925
EAT48800.1	AAEL000199-PA [Aedes aegypti]	75632	1	1	3	3	2	3		0.685401	0.691085	2.05733	2.10349	1.39218	2.00454		1.14461	0.790448
XP_001663804.1	ras-related protein rab7 [Aedes aegypti]	23589	0	1	1	1	2	0		0	0.691085	0.685777	0.701164	1.39218	0		0.458954	0.397475
EAT33522.1	AAEL014204-PA [Aedes aegypti]	27649	1	1	2	1	1	0		0.685401	0.691085	1.37155	0.701164	0.696088	0		0.916013	0.39452
ABF18459.1	surfeit 4 cargo protein [Aedes aegypti]	30435	0	0	1	0	1	0		0	0	0.685777	0	0.696088	0		0.228592	0.395934
XP_021698953.1	CAD protein [Aedes aegypti]	246709	1	0	1	0	2	0		0.685401	0	0.685777	0	1.39218	0		0.457059	0.395825
ABF18300.1	predicted ER protein with RDEL retention signal [Aedes aegypti]	23256	0	3	2	2	3	0		0	2.07326	1.37155	1.40233	2.08826	0		1.14827	1.05451
XP_001650131.1	peroxisomal biogenesis factor 19 [Aedes aegypti]	32051	1	1	1	1	1	0		0.685401	0.691085	0.685777	0.701164	0.696088	0		0.687421	0.0031787
XP_001662952.2	bifunctional purine biosynthesis protein PURH [Aedes aegypti]	64194	5	9	6	10	6	7		3.427	6.21977	4.11466	7.01164	4.17653	4.67727		4.58714	1.4551
XP_001648290.2	eukaryotic translation initiation factor 4H isoform X2 [Aedes aegypti]	36238	1	0	1	0	0	0		0.685401	0	0.685777	0	0	0		0.457059	0.395825
CBL74927.1	unnamed protein product [Aedes aegypti]	24549	1	1	1	1	2	1		0.685401	0.691085	0.685777	0.701164	1.39218	0.668181		0.687421	0.0031787
EAT34058.1	AAEL013676-PA [Aedes aegypti]	45537	3	4	2	4	3	3		2.0562	2.76434	1.37155	2.80466	2.08826	2.00454		2.06403	0.696426
AAB60935.1	amylase [Aedes aegypti]	80855	3	2	2	7	5	9		2.0562	1.38217	1.37155	4.90815	3.48044	6.01363		1.60331	0.392254
XP_001662371.2	peptidyl-prolyl cis-trans isomerase FKBP8 isoform X2 [Aedes aegypti]	43606	1	2	1	5	5	0		0.685401	1.38217	0.685777	3.50582	3.48044	0		0.917783	0.402171
sp|Q16HW7.1|GNPI_AEDAE	RecName: Full=Glucosamine-6-phosphate isomerase; AltName: Full=Glucosamine-6-phosphate deaminase; Short=GNPDA; Short=GlcN6P deaminase	31400	0	0	1	1	2	0		0	0	0.685777	0.701164	1.39218	0		0.228592	0.395934
XP_001655818.2	alpha-1 3/1 6-mannosyltransferase ALG2 [Aedes aegypti]	47411	1	0	1	0	1	0		0.685401	0	0.685777	0	0.696088	0		0.457059	0.395825
EAT48591.1	AAEL000388-PA [Aedes aegypti]	141963	0	3	2	4	4	1		0	2.07326	1.37155	2.80466	2.78435	0.668181		1.14827	1.05451
EAT33400.1	AAEL014325-PA [Aedes aegypti]	53001	0	0	3	3	0	0		0	0	2.05733	2.10349	0	0		0.685777	1.1878
XP_001660595.1	T-complex protein 1 subunit gamma [Aedes aegypti]	59614	0	0	1	2	0	1		0	0	0.685777	1.40233	0	0.668181		0.228592	0.395934
XP_001654260.2	isocitrate dehydrogenase [NAD] subunit beta mitochondrial [Aedes aegypti]	40564	7	1	1	0	4	8		4.79781	0.691085	0.685777	0	2.78435	5.34545		2.05822	2.37255
EAT37275.1	AAEL010716-PA [Aedes aegypti]	52186	0	1	1	0	1	0		0	0.691085	0.685777	0	0.696088	0		0.458954	0.397475
XP_011493352.2	glutathione S-transferase 1 isoform X2 [Aedes aegypti]	23846	0	2	2	1	0	1		0	1.38217	1.37155	0.701164	0	0.668181		0.917908	0.794949
EAT45539.1	AAEL003206-PA [Aedes aegypti]	23373	1	2	1	2	4	0		0.685401	1.38217	0.685777	1.40233	2.78435	0		0.917783	0.402171
EAT45573.1	AAEL003161-PA [Aedes aegypti]	50048	0	0	1	0	0	0		0	0	0.685777	0	0	0		0.228592	0.395934
EAT40109.1	AAEL008128-PA [Aedes aegypti]	10249	1	1	1	1	1	1		0.685401	0.691085	0.685777	0.701164	0.696088	0.668181		0.687421	0.0031787
EAT44083.1	AAEL004532-PA [Aedes aegypti]	35505	2	1	1	2	1	1		1.3708	0.691085	0.685777	1.40233	0.696088	0.668181		0.915888	0.393976
EAT46182.1	AAEL002597-PA [Aedes aegypti]	28516	0	1	1	2	1	2		0	0.691085	0.685777	1.40233	0.696088	1.33636		0.458954	0.397475
XP_021696766.1	uncharacterized protein LOC110675611 [Aedes aegypti]	37156	1	0	1	0	2	0		0.685401	0	0.685777	0	1.39218	0		0.457059	0.395825
EAT43966.1	AAEL004620-PA [Aedes aegypti]	37223	0	0	1	0	2	2		0	0	0.685777	0	1.39218	1.33636		0.228592	0.395934
XP_021694614.1	protein lap4 isoform X3 [Aedes aegypti]	308728	0	0	2	2	0	0		0	0	1.37155	1.40233	0	0		0.457185	0.791867
AAY41830.1	putative secreted protein precursor [Aedes aegypti]	10270	12	0	1	9	12	11		8.22481	0	0.685777	6.31048	8.35306	7.34999		2.9702	4.56353
XP_001658058.1	lipid storage droplets surface-binding protein 2 [Aedes aegypti]	35742	2	3	1	3	0	3		1.3708	2.07326	0.685777	2.10349	0	2.00454		1.37661	0.693757
EAT38836.1	AAEL009320-PA [Aedes aegypti]	59614	0	0	1	1	0	1		0	0	0.685777	0.701164	0	0.668181		0.228592	0.395934
EAT39880.1	AAEL008358-PA partial [Aedes aegypti]	81284	0	1	1	0	2	1		0	0.691085	0.685777	0	1.39218	0.668181		0.458954	0.397475
XP_021696324.1	actin-binding LIM protein 2 isoform X1 [Aedes aegypti]	90604	0	1	1	0	2	1		0	0.691085	0.685777	0	1.39218	0.668181		0.458954	0.397475
XP_021696326.1	actin-binding LIM protein 2 isoform X3 [Aedes aegypti]	88133	0	1	1	0	2	1		0	0.691085	0.685777	0	1.39218	0.668181		0.458954	0.397475
EAT48077.1	AAEL000816-PA [Aedes aegypti]	25279	1	1	1	2	0	1		0.685401	0.691085	0.685777	1.40233	0	0.668181		0.687421	0.0031787
EAT34490.1	AAEL013275-PB [Aedes aegypti]	100137	2	0	2	4	1	0		1.3708	0	1.37155	2.80466	0.696088	0		0.914119	0.79165
XP_021700093.1	myosin heavy chain 95F isoform X2 [Aedes aegypti]	141178	2	2	2	0	2	3		1.3708	1.38217	1.37155	0	1.39218	2.00454		1.37484	0.0063574
EAT35152.1	AAEL012661-PA [Aedes aegypti]	30363	3	3	2	2	2	1		2.0562	2.07326	1.37155	1.40233	1.39218	0.668181		1.83367	0.400296
EAT45195.1	AAEL003536-PA [Aedes aegypti]	86040	2	2	2	1	2	0		1.3708	1.38217	1.37155	0.701164	1.39218	0		1.37484	0.0063574
EAT46279.1	AAEL002508-PA [Aedes aegypti]	47755	0	0	2	0	0	1		0	0	1.37155	0	0	0.668181		0.457185	0.791867
XP_021709079.1	probable phospholipid-transporting ATPase IA isoform X12 [Aedes aegypti]	133981	0	0	1	0	1	0		0	0	0.685777	0	0.696088	0		0.228592	0.395934
XP_021708239.1	mitochondrial proton/calcium exchanger protein isoform X2 [Aedes aegypti]	94716	0	0	1	0	0	0		0	0	0.685777	0	0	0		0.228592	0.395934
ABF18315.1	dolichol-phosphate mannosyltransferase [Aedes aegypti]	27121	0	0	1	0	0	1		0	0	0.685777	0	0	0.668181		0.228592	0.395934
EAT39423.1	AAEL008770-PA [Aedes aegypti]	25623	3	0	1	2	2	3		2.0562	0	0.685777	1.40233	1.39218	2.00454		0.913993	1.04693
XP_021698252.1	putative ferric-chelate reductase 1 homolog isoform X1 [Aedes aegypti]	70264	0	0	1	0	1	0		0	0	0.685777	0	0.696088	0		0.228592	0.395934
EAT45341.1	AAEL003365-PB [Aedes aegypti]	23603	1	0	2	1	0	2		0.685401	0	1.37155	0.701164	0	1.33636		0.685652	0.685777
XP_001658907.1	transmembrane emp24 domain-containing protein 2 [Aedes aegypti]	23445	1	2	1	1	1	1		0.685401	1.38217	0.685777	0.701164	0.696088	0.668181		0.917783	0.402171
EAT46103.1	AAEL002691-PB [Aedes aegypti]	142184	1	0	1	1	0	0		0.685401	0	0.685777	0.701164	0	0		0.457059	0.395825
XP_021703946.1	transport and Golgi organization protein 1 isoform X3 [Aedes aegypti]	137630	1	0	1	1	0	0		0.685401	0	0.685777	0.701164	0	0		0.457059	0.395825
XP_001651798.1	39S ribosomal protein L12 mitochondrial [Aedes aegypti]	19781	1	3	2	0	0	1		0.685401	2.07326	1.37155	0	0	0.668181		1.37674	0.693942
XP_001647846.1	elongin-B [Aedes aegypti]	13350	0	1	1	1	1	2		0	0.691085	0.685777	0.701164	0.696088	1.33636		0.458954	0.397475
ACI05249.1	transferrin 2 [Aedes aegypti]	93195	0	0	3	0	0	0		0	0	2.05733	0	0	0		0.685777	1.1878
EAT35575.1	AAEL012267-PA [Aedes aegypti]	206079	0	2	3	0	3	2		0	1.38217	2.05733	0	2.08826	1.33636		1.1465	1.04872
EAT45746.1	AAEL003011-PA [Aedes aegypti]	10585	0	1	1	0	1	1		0	0.691085	0.685777	0	0.696088	0.668181		0.458954	0.397475
AAL85608.1	putative mRNA binding protein [Aedes aegypti]	47599	6	3	1	3	0	3		4.11241	2.07326	0.685777	2.10349	0	2.00454		2.29048	1.72361
XP_021693683.1	kinesin heavy chain isoform X2 [Aedes aegypti]	110871	2	5	3	3	5	5		1.3708	3.45543	2.05733	2.10349	3.48044	3.34091		2.29452	1.06236
EAT47392.1	AAEL001480-PA [Aedes aegypti]	68703	2	0	2	5	1	0		1.3708	0	1.37155	3.50582	0.696088	0		0.914119	0.79165
XP_021709144.1	serine/threonine-protein phosphatase PP1-beta catalytic subunit isoform X1 [Aedes aegypti]	41032	0	2	1	0	3	2		0	1.38217	0.685777	0	2.08826	1.33636		0.689316	0.691092
XP_021710626.1	protein Skeletor isoforms B/C isoform X2 [Aedes aegypti]	83965	0	0	1	0	1	0		0	0	0.685777	0	0.696088	0		0.228592	0.395934
EAT47715.1	AAEL001166-PA [Aedes aegypti]	38362	0	0	1	1	0	0		0	0	0.685777	0.701164	0	0		0.228592	0.395934
XP_001658950.2	ATP-binding cassette sub-family B member 6 mitochondrial [Aedes aegypti]	96610	0	0	2	0	1	0		0	0	1.37155	0	0.696088	0		0.457185	0.791867
EAT36848.1	AAEL011089-PA [Aedes aegypti]	111382	3	2	1	4	2	4		2.0562	1.38217	0.685777	2.80466	1.39218	2.67272		1.37472	0.685243
XP_001649617.2	uncharacterized protein LOC5565255 [Aedes aegypti]	56094	3	2	1	1	0	13		2.0562	1.38217	0.685777	0.701164	0	8.68636		1.37472	0.685243
XP_001661903.1	alpha-soluble NSF attachment protein [Aedes aegypti]	33058	0	0	1	0	1	8		0	0	0.685777	0	0.696088	5.34545		0.228592	0.395934
JAN95200.1	putative gtpase-activating protein [Aedes aegypti]	59600	0	1	1	2	2	1		0	0.691085	0.685777	1.40233	1.39218	0.668181		0.458954	0.397475
XP_021698486.1	ADP-ribosylation factor GTPase-activating protein 2 isoform X2 [Aedes aegypti]	54265	0	1	1	2	2	1		0	0.691085	0.685777	1.40233	1.39218	0.668181		0.458954	0.397475
XP_001654929.2	F-actin-capping protein subunit beta [Aedes aegypti]	30994	1	0	2	2	1	0		0.685401	0	1.37155	1.40233	0.696088	0		0.685652	0.685777
XP_011493541.1	protein RER1 [Aedes aegypti]	22265	1	1	1	0	1	1		0.685401	0.691085	0.685777	0	0.696088	0.668181		0.687421	0.0031787
EAT44549.1	AAEL004096-PA [Aedes aegypti]	36302	2	2	1	2	0	0		1.3708	1.38217	0.685777	1.40233	0	0		1.14625	0.398822
EAT32839.1	AAEL014915-PA [Aedes aegypti]	43223	0	0	1	2	0	0		0	0	0.685777	1.40233	0	0		0.228592	0.395934
EAT48370.1	AAEL000568-PA [Aedes aegypti]	41267	0	0	1	0	3	0		0	0	0.685777	0	2.08826	0		0.228592	0.395934
XP_021694388.1	uncharacterized protein LOC5576391 [Aedes aegypti]	115585	1	3	2	0	0	0		0.685401	2.07326	1.37155	0	0	0		1.37674	0.693942
JAN94929.1	putative tripeptidyl-peptidase 2 [Aedes aegypti]	141148	2	2	1	2	0	1		1.3708	1.38217	0.685777	1.40233	0	0.668181		1.14625	0.398822
EAT36089.1	AAEL011803-PA [Aedes aegypti]	34491	1	0	5	1	0	1		0.685401	0	3.42888	0.701164	0	0.668181		1.37143	1.81447
XP_021697403.1	vesicle-associated membrane protein/synaptobrevin-binding protein-like [Aedes aegypti]	31126	1	0	1	0	0	2		0.685401	0	0.685777	0	0	1.33636		0.457059	0.395825
XP_001664206.2	probable methylcrotonoyl-CoA carboxylase beta chain mitochondrial [Aedes aegypti]	63432	0	0	1	0	0	1		0	0	0.685777	0	0	0.668181		0.228592	0.395934
XP_001657110.2	titin homolog isoform X2 [Aedes aegypti]	142832	0	0	1	0	0	1		0	0	0.685777	0	0	0.668181		0.228592	0.395934
XP_021700506.1	uncharacterized protein LOC5579259 [Aedes aegypti]	26721	1	1	1	1	1	0		0.685401	0.691085	0.685777	0.701164	0.696088	0		0.687421	0.0031787
XP_021698814.1	protein lingerer isoform X10 [Aedes aegypti]	129704	0	1	1	0	1	0		0	0.691085	0.685777	0	0.696088	0		0.458954	0.397475
XP_021698816.1	protein lingerer isoform X12 [Aedes aegypti]	127350	0	1	1	0	1	0		0	0.691085	0.685777	0	0.696088	0		0.458954	0.397475
XP_001650362.2	mitochondrial carrier homolog 2 [Aedes aegypti]	37575	1	1	2	0	0	2		0.685401	0.691085	1.37155	0	0	1.33636		0.916013	0.39452
XP_021696485.1	talin-2 isoform X3 [Aedes aegypti]	297975	0	0	2	0	2	0		0	0	1.37155	0	1.39218	0		0.457185	0.791867
EAT47259.1	AAEL001607-PA [Aedes aegypti]	40511	0	0	1	0	1	2		0	0	0.685777	0	0.696088	1.33636		0.228592	0.395934
XP_001649235.1	AP-2 complex subunit alpha [Aedes aegypti]	104400	1	0	1	2	0	10		0.685401	0	0.685777	1.40233	0	6.68181		0.457059	0.395825
EAT47794.1	AAEL001112-PA [Aedes aegypti]	90119	0	0	2	3	2	0		0	0	1.37155	2.10349	1.39218	0		0.457185	0.791867
EAT43828.1	AAEL004738-PA [Aedes aegypti]	55632	0	0	2	0	2	0		0	0	1.37155	0	1.39218	0		0.457185	0.791867
AAL76030.1	putative 30.5 kDa secreted protein [Aedes aegypti]	30525	0	0	0	1	1	2		0	0	0	0.701164	0.696088	1.33636		0	0
AAQ24505.1	sterol carrier protein-X [Aedes aegypti]	59238	0	0	0	0	0	0		0	0	0	0	0	0		0	0
AAQ83118.1	N-ethylmaleimide-sensitive factor [Aedes aegypti]	83325	0	0	0	0	0	18		0	0	0	0	0	12.0273		0	0
AAW48725.1	dicer-2 [Aedes aegypti]	190633	0	1	0	0	0	0		0	0.691085	0	0	0	0		0.230362	0.398998
AAY41832.1	putative secreted protein precursor [Aedes aegypti]	13323	0	0	0	0	0	0		0	0	0	0	0	0		0	0
ABF18035.1	trypsin-like salivary secreted protein [Aedes aegypti]	36795	0	0	0	1	2	3		0	0	0	0.701164	1.39218	2.00454		0	0
ABF18036.1	gSG8-like protein [Aedes aegypti]	21130	4	2	0	3	4	2		2.7416	1.38217	0	2.10349	2.78435	1.33636		1.37459	1.37082
ABF18145.1	mitochondrial import inner membrane translocase subunit TIM8 [Aedes aegypti]	10042	0	0	0	1	1	0		0	0	0	0.701164	0.696088	0		0	0
ABF18299.1	ribosomal protein S28E [Aedes aegypti]	7392	2	2	0	2	2	3		1.3708	1.38217	0	1.40233	1.39218	2.00454		0.917657	0.794735
ABF18305.1	nucleosome assembly protein NAP-17 [Aedes aegypti]	45615	0	0	0	0	0	0		0	0	0	0	0	0		0	0
ABF18334.1	ER protein reticulon [Aedes aegypti]	24844	1	0	0	0	0	1		0.685401	0	0	0	0	0.668181		0.228467	0.395716
ABF18355.1	phosphoprotein pdgfa-associated protein [Aedes aegypti]	18212	0	1	0	0	1	1		0	0.691085	0	0	0.696088	0.668181		0.230362	0.398998
ABF18362.1	NADP-dependent isocitrate dehydrogenase [Aedes aegypti]	45838	2	1	0	3	1	4		1.3708	0.691085	0	2.10349	0.696088	2.67272		0.687296	0.685409
ABF18425.1	26S proteasome regulatory complex subunit RPN11 [Aedes aegypti]	34644	0	1	0	2	1	1		0	0.691085	0	1.40233	0.696088	0.668181		0.230362	0.398998
ABF18431.1	glutaminyl-peptide cyclotransferase [Aedes aegypti]	39929	0	0	0	2	0	0		0	0	0	1.40233	0	0		0	0
ABF18433.1	translation initiation factor 1A [Aedes aegypti]	17079	0	0	0	0	0	0		0	0	0	0	0	0		0	0
ABF18460.1	membrane trafficking protein emp24/gp25/p24 family member [Aedes aegypti]	25054	0	0	0	0	0	0		0	0	0	0	0	0		0	0
ABF18479.1	adenosine kinase [Aedes aegypti]	38019	0	0	0	1	0	2		0	0	0	0.701164	0	1.33636		0	0
ABF18480.1	mannose-6-phosphate isomerase [Aedes aegypti]	44520	1	1	0	3	0	2		0.685401	0.691085	0	2.10349	0	1.33636		0.458829	0.397367
ABF18535.1	vacuolar sorting protein [Aedes aegypti]	25141	0	1	0	1	1	1		0	0.691085	0	0.701164	0.696088	0.668181		0.230362	0.398998
ABM68601.1	AAEL009524-PA [Aedes aegypti]	66099	0	3	0	0	0	0		0	2.07326	0	0	0	0		0.691085	1.19699
ABM68611.1	AAEL014709-PA [Aedes aegypti]	114036	0	0	0	1	4	0		0	0	0	0.701164	2.78435	0		0	0
CBM38458.1	unnamed protein product [Aedes aegypti]	28572	0	1	0	1	0	0		0	0.691085	0	0.701164	0	0		0.230362	0.398998
EAT32823.1	AAEL014943-PA [Aedes aegypti]	20152	0	0	0	0	0	0		0	0	0	0	0	0		0	0
EAT32827.1	AAEL014935-PA [Aedes aegypti]	11790	1	0	0	0	0	0		0.685401	0	0	0	0	0		0.228467	0.395716
EAT32948.1	AAEL014818-PA partial [Aedes aegypti]	44335	0	0	0	1	0	2		0	0	0	0.701164	0	1.33636		0	0
EAT33010.1	AAEL014734-PA [Aedes aegypti]	102769	0	0	0	2	1	2		0	0	0	1.40233	0.696088	1.33636		0	0
EAT33138.1	AAEL014605-PA [Aedes aegypti]	62451	0	1	0	0	0	0		0	0.691085	0	0	0	0		0.230362	0.398998
EAT33239.1	AAEL014500-PA [Aedes aegypti]	64825	1	0	0	1	0	0		0.685401	0	0	0.701164	0	0		0.228467	0.395716
EAT33638.1	AAEL014080-PA [Aedes aegypti]	53053	2	0	0	0	0	0		1.3708	0	0	0	0	0		0.456934	0.791433
EAT33737.1	AAEL013989-PA [Aedes aegypti]	10336	0	2	0	0	0	0		0	1.38217	0	0	0	0		0.460723	0.797996
EAT33857.1	AAEL013875-PB [Aedes aegypti]	24251	0	0	0	0	0	0		0	0	0	0	0	0		0	0
EAT34251.1	AAEL013491-PA [Aedes aegypti]	35985	1	0	0	0	1	1		0.685401	0	0	0	0.696088	0.668181		0.228467	0.395716
EAT34277.1	AAEL013458-PB [Aedes aegypti]	41335	0	0	0	0	0	17		0	0	0	0	0	11.3591		0	0
EAT35332.2	AAEL012491-PA [Aedes aegypti]	58023	1	0	0	0	0	0		0.685401	0	0	0	0	0		0.228467	0.395716
EAT36967.1	AAEL010991-PA [Aedes aegypti]	79801	0	1	0	0	0	2		0	0.691085	0	0	0	1.33636		0.230362	0.398998
EAT37392.1	AAEL010599-PA [Aedes aegypti]	190827	0	0	0	0	0	0		0	0	0	0	0	0		0	0
EAT37474.1	AAEL010538-PA [Aedes aegypti]	45632	0	0	0	0	0	0		0	0	0	0	0	0		0	0
EAT37538.1	AAEL010476-PA partial [Aedes aegypti]	48853	0	0	0	1	0	2		0	0	0	0.701164	0	1.33636		0	0
EAT37584.1	AAEL010448-PA [Aedes aegypti]	18681	0	0	0	0	0	0		0	0	0	0	0	0		0	0
EAT37826.1	AAEL010219-PA [Aedes aegypti]	63028	0	0	0	0	0	0		0	0	0	0	0	0		0	0
EAT37891.1	AAEL010180-PA [Aedes aegypti]	23481	4	0	0	0	0	0		2.7416	0	0	0	0	0		0.913868	1.58287
EAT37956.1	AAEL010100-PB [Aedes aegypti]	16272	0	0	0	0	0	0		0	0	0	0	0	0		0	0
EAT38012.1	AAEL010060-PA [Aedes aegypti]	69586	0	0	0	2	0	0		0	0	0	1.40233	0	0		0	0
EAT38061.1	AAEL009995-PA [Aedes aegypti]	35965	0	0	0	0	0	0		0	0	0	0	0	0		0	0
EAT38149.1	AAEL009930-PA [Aedes aegypti]	172924	3	2	0	3	0	0		2.0562	1.38217	0	2.10349	0	0		1.14612	1.04823
EAT38256.1	AAEL009831-PA [Aedes aegypti]	27798	0	0	0	0	0	1		0	0	0	0	0	0.668181		0	0
EAT38400.1	AAEL009700-PB [Aedes aegypti]	33121	0	0	0	0	0	0		0	0	0	0	0	0		0	0
EAT38431.1	AAEL009678-PA [Aedes aegypti]	212823	0	0	0	1	0	0		0	0	0	0.701164	0	0		0	0
EAT38496.1	AAEL009604-PB [Aedes aegypti]	20607	1	0	0	0	3	3		0.685401	0	0	0	2.08826	2.00454		0.228467	0.395716
EAT38599.1	AAEL009539-PA [Aedes aegypti]	23811	0	0	0	0	0	2		0	0	0	0	0	1.33636		0	0
EAT38617.1	AAEL009497-PA [Aedes aegypti]	28997	0	0	0	0	1	0		0	0	0	0	0.696088	0		0	0
EAT38757.1	AAEL009380-PC [Aedes aegypti]	123293	0	1	0	0	1	0		0	0.691085	0	0	0.696088	0		0.230362	0.398998
EAT38778.1	AAEL009370-PA [Aedes aegypti]	30306	0	0	0	0	0	0		0	0	0	0	0	0		0	0
EAT38860.1	AAEL009291-PA [Aedes aegypti]	54530	0	4	0	4	2	0		0	2.76434	0	2.80466	1.39218	0		0.921447	1.59599
EAT39007.1	AAEL009160-PA [Aedes aegypti]	18368	0	0	0	2	0	1		0	0	0	1.40233	0	0.668181		0	0
EAT39099.1	AAEL009073-PA [Aedes aegypti]	163454	0	1	0	1	0	1		0	0.691085	0	0.701164	0	0.668181		0.230362	0.398998
EAT39262.1	AAEL008930-PA partial [Aedes aegypti]	55270	0	0	0	0	0	12		0	0	0	0	0	8.01817		0	0
EAT39402.1	AAEL008789-PA [Aedes aegypti]	22126	2	1	0	0	1	2		1.3708	0.691085	0	0	0.696088	1.33636		0.687296	0.685409
EAT39519.1	AAEL008687-PA [Aedes aegypti]	36379	0	0	0	0	2	5		0	0	0	0	1.39218	3.34091		0	0
EAT39551.1	AAEL008651-PA [Aedes aegypti]	28038	0	0	0	0	0	2		0	0	0	0	0	1.33636		0	0
EAT39593.1	AAEL008613-PA [Aedes aegypti]	55675	0	1	0	0	1	0		0	0.691085	0	0	0.696088	0		0.230362	0.398998
EAT39951.1	AAEL008291-PA [Aedes aegypti]	31479	1	0	0	1	2	0		0.685401	0	0	0.701164	1.39218	0		0.228467	0.395716
EAT40259.1	AAEL008000-PA [Aedes aegypti]	57683	1	0	0	2	1	1		0.685401	0	0	1.40233	0.696088	0.668181		0.228467	0.395716
EAT40679.1	AAEL007609-PA [Aedes aegypti]	13223	3	1	0	1	0	1		2.0562	0.691085	0	0.701164	0	0.668181		0.915763	1.04635
EAT40764.1	AAEL007526-PB [Aedes aegypti]	64082	0	0	0	0	0	5		0	0	0	0	0	3.34091		0	0
EAT40925.1	AAEL007385-PB [Aedes aegypti]	23648	0	0	0	0	0	0		0	0	0	0	0	0		0	0
EAT41031.1	AAEL007282-PA [Aedes aegypti]	63484	0	0	0	0	0	14		0	0	0	0	0	9.35454		0	0
EAT41792.1	AAEL006625-PA [Aedes aegypti]	28618	0	0	0	1	0	0		0	0	0	0.701164	0	0		0	0
EAT41839.1	AAEL006577-PA [Aedes aegypti]	63571	1	1	0	2	3	1		0.685401	0.691085	0	1.40233	2.08826	0.668181		0.458829	0.397367
EAT41940.1	AAEL006474-PA [Aedes aegypti]	107749	0	0	0	0	1	1		0	0	0	0	0.696088	0.668181		0	0
EAT41952.1	AAEL006458-PA [Aedes aegypti]	40401	0	0	0	1	0	0		0	0	0	0.701164	0	0		0	0
EAT41978.1	AAEL006441-PA [Aedes aegypti]	24702	0	0	0	0	2	1		0	0	0	0	1.39218	0.668181		0	0
EAT42584.1	AAEL005910-PA [Aedes aegypti]	20228	0	0	0	1	1	0		0	0	0	0.701164	0.696088	0		0	0
EAT43250.1	AAEL005308-PA [Aedes aegypti]	43412	0	0	0	0	1	2		0	0	0	0	0.696088	1.33636		0	0
EAT43461.1	AAEL005127-PA [Aedes aegypti]	14412	0	0	0	0	0	1		0	0	0	0	0	0.668181		0	0
EAT43469.1	AAEL005092-PA [Aedes aegypti]	57450	0	0	0	1	1	0		0	0	0	0.701164	0.696088	0		0	0
EAT43723.1	AAEL004859-PA partial [Aedes aegypti]	125417	0	0	0	0	2	0		0	0	0	0	1.39218	0		0	0
EAT43838.1	AAEL004756-PA [Aedes aegypti]	95057	0	0	0	0	2	0		0	0	0	0	1.39218	0		0	0
EAT43895.1	AAEL004697-PA [Aedes aegypti]	67514	1	0	0	0	0	0		0.685401	0	0	0	0	0		0.228467	0.395716
EAT43980.1	AAEL004613-PA [Aedes aegypti]	65824	3	3	0	1	0	1		2.0562	2.07326	0	0.701164	0	0.668181		1.37649	1.1921
EAT44272.1	AAEL004327-PA [Aedes aegypti]	118654	0	2	0	5	4	3		0	1.38217	0	3.50582	2.78435	2.00454		0.460723	0.797996
EAT44443.1	AAEL004178-PB [Aedes aegypti]	38816	0	1	0	0	0	3		0	0.691085	0	0	0	2.00454		0.230362	0.398998
EAT44466.1	AAEL004151-PA [Aedes aegypti]	8823	0	0	0	0	0	0		0	0	0	0	0	0		0	0
EAT44503.1	AAEL004137-PA [Aedes aegypti]	43759	0	1	0	1	2	0		0	0.691085	0	0.701164	1.39218	0		0.230362	0.398998
EAT44659.1	AAEL003986-PA [Aedes aegypti]	8621	1	0	0	0	0	1		0.685401	0	0	0	0	0.668181		0.228467	0.395716
EAT44899.1	AAEL003791-PA [Aedes aegypti]	64297	0	0	0	0	0	0		0	0	0	0	0	0		0	0
EAT45119.1	AAEL003584-PA [Aedes aegypti]	17535	3	0	0	0	0	0		2.0562	0	0	0	0	0		0.685401	1.18715
EAT45122.1	AAEL003585-PA [Aedes aegypti]	35920	2	0	0	0	0	0		1.3708	0	0	0	0	0		0.456934	0.791433
EAT45397.1	AAEL003349-PA [Aedes aegypti]	77486	0	0	0	0	0	0		0	0	0	0	0	0		0	0
EAT45576.1	AAEL003154-PA [Aedes aegypti]	35660	1	0	0	0	0	0		0.685401	0	0	0	0	0		0.228467	0.395716
EAT45634.1	AAEL003109-PA [Aedes aegypti]	61602	0	0	0	0	1	0		0	0	0	0	0.696088	0		0	0
EAT45778.1	AAEL002957-PA [Aedes aegypti]	54642	0	0	0	1	0	1		0	0	0	0.701164	0	0.668181		0	0
EAT45955.1	AAEL002789-PA [Aedes aegypti]	30319	2	1	0	2	1	2		1.3708	0.691085	0	1.40233	0.696088	1.33636		0.687296	0.685409
EAT46087.1	AAEL002703-PA [Aedes aegypti]	20499	0	0	0	0	1	0		0	0	0	0	0.696088	0		0	0
EAT46230.1	AAEL002565-PA [Aedes aegypti]	797146	8	0	0	0	0	0		5.48321	0	0	0	0	0		1.82774	3.16573
EAT46277.1	AAEL002510-PA [Aedes aegypti]	62214	0	1	0	0	0	0		0	0.691085	0	0	0	0		0.230362	0.398998
EAT46435.1	AAEL002372-PB [Aedes aegypti]	17604	0	1	0	1	2	1		0	0.691085	0	0.701164	1.39218	0.668181		0.230362	0.398998
EAT46476.1	AAEL002331-PA [Aedes aegypti]	44407	1	1	0	3	3	2		0.685401	0.691085	0	2.10349	2.08826	1.33636		0.458829	0.397367
EAT46680.1	AAEL002178-PA partial [Aedes aegypti]	48145	2	4	0	4	5	4		1.3708	2.76434	0	2.80466	3.48044	2.67272		1.37838	1.38219
EAT46757.1	AAEL002061-PA [Aedes aegypti]	133501	0	0	0	0	0	1		0	0	0	0	0	0.668181		0	0
EAT46869.1	AAEL001979-PB [Aedes aegypti]	69976	3	0	0	3	2	5		2.0562	0	0	2.10349	1.39218	3.34091		0.685401	1.18715
EAT46911.1	AAEL001937-PA [Aedes aegypti]	54483	0	2	0	1	1	0		0	1.38217	0	0.701164	0.696088	0		0.460723	0.797996
EAT47006.1	AAEL001859-PA [Aedes aegypti]	71852	0	1	0	0	3	0		0	0.691085	0	0	2.08826	0		0.230362	0.398998
EAT47208.1	AAEL001649-PA [Aedes aegypti]	55783	1	0	0	0	0	0		0.685401	0	0	0	0	0		0.228467	0.395716
EAT47252.1	AAEL001605-PA [Aedes aegypti]	29746	0	1	0	1	1	0		0	0.691085	0	0.701164	0.696088	0		0.230362	0.398998
EAT47540.1	AAEL001331-PB [Aedes aegypti]	40056	0	0	0	1	2	0		0	0	0	0.701164	1.39218	0		0	0
EAT47713.1	AAEL001154-PA [Aedes aegypti]	35878	0	2	0	0	0	0		0	1.38217	0	0	0	0		0.460723	0.797996
EAT47793.1	AAEL001101-PA [Aedes aegypti]	99866	0	0	0	0	0	0		0	0	0	0	0	0		0	0
EAT47887.1	AAEL001044-PA [Aedes aegypti]	58502	0	0	0	4	0	2		0	0	0	2.80466	0	1.33636		0	0
EAT47888.1	AAEL001022-PB [Aedes aegypti]	36756	0	0	0	6	5	3		0	0	0	4.20698	3.48044	2.00454		0	0
EAT48431.1	AAEL000540-PA [Aedes aegypti]	50974	0	0	0	0	0	0		0	0	0	0	0	0		0	0
EAT48473.1	AAEL000486-PA [Aedes aegypti]	59644	0	0	0	2	3	1		0	0	0	1.40233	2.08826	0.668181		0	0
EAT48687.1	AAEL000291-PA [Aedes aegypti]	16045	0	0	0	0	0	4		0	0	0	0	0	2.67272		0	0
EAT48802.1	AAEL000182-PA [Aedes aegypti]	6572	0	0	0	0	1	1		0	0	0	0	0.696088	0.668181		0	0
EAT48811.1	AAEL000194-PA [Aedes aegypti]	233976	0	0	0	0	1	1		0	0	0	0	0.696088	0.668181		0	0
EAT48834.1	AAEL000185-PA [Aedes aegypti]	50750	0	0	0	0	0	1		0	0	0	0	0	0.668181		0	0
EAT48909.1	AAEL000081-PA partial [Aedes aegypti]	102823	0	0	0	0	1	0		0	0	0	0	0.696088	0		0	0
EJY57385.1	AAEL017133-PA [Aedes aegypti]	26998	2	2	0	2	2	2		1.3708	1.38217	0	1.40233	1.39218	1.33636		0.917657	0.794735
EJY57431.1	AAEL017460-PA partial [Aedes aegypti]	74478	1	0	0	0	0	0		0.685401	0	0	0	0	0		0.228467	0.395716
EJY57618.1	AAEL006091-PC [Aedes aegypti]	23548	0	0	0	0	0	2		0	0	0	0	0	1.33636		0	0
EJY57648.1	AAEL017516-PC [Aedes aegypti]	27594	2	1	0	3	3	0		1.3708	0.691085	0	2.10349	2.08826	0		0.687296	0.685409
EJY57689.1	AAEL007441-PB [Aedes aegypti]	20956	0	1	0	0	2	2		0	0.691085	0	0	1.39218	1.33636		0.230362	0.398998
EJY57696.1	AAEL007633-PB [Aedes aegypti]	64318	0	0	0	0	0	3		0	0	0	0	0	2.00454		0	0
EJY57890.1	AAEL010966-PC [Aedes aegypti]	37170	0	1	0	1	1	0		0	0.691085	0	0.701164	0.696088	0		0.230362	0.398998
EJY57985.1	AAEL017508-PA [Aedes aegypti]	31674	0	3	0	0	0	1		0	2.07326	0	0	0	0.668181		0.691085	1.19699
EJY58088.1	AAEL017419-PA [Aedes aegypti]	17053	3	4	0	2	3	2		2.0562	2.76434	0	1.40233	2.08826	1.33636		1.60685	1.43591
JAN94893.1	putative ubiquinone oxidoreductase ndufs8/23 kda subunit [Aedes aegypti]	24701	0	0	0	0	1	0		0	0	0	0	0.696088	0		0	0
JAN95079.1	putative salivary mucin 4 [Aedes aegypti]	63083	0	1	0	0	0	0		0	0.691085	0	0	0	0		0.230362	0.398998
JAN95248.1	putative peroxiredoxin posttranslational modification [Aedes aegypti]	24597	2	2	0	2	2	2		1.3708	1.38217	0	1.40233	1.39218	1.33636		0.917657	0.794735
JAN95603.1	putative flotillin partial [Aedes aegypti]	44888	0	0	0	0	3	4		0	0	0	0	2.08826	2.67272		0	0
JAN95714.1	putative conserved secreted protein precursor [Aedes aegypti]	71770	0	0	0	0	0	0		0	0	0	0	0	0		0	0
JAN95872.1	putative adhesion regulating molecule 1 110 kda cell membrane glycoprotein [Aedes aegypti]	47116	0	0	0	0	0	0		0	0	0	0	0	0		0	0
JAN95891.1	putative academ-1 adi partial [Aedes aegypti]	85456	0	3	0	1	0	0		0	2.07326	0	0.701164	0	0		0.691085	1.19699
sp|Q177J8.1|EIF3K_AEDAE	RecName: Full=Eukaryotic translation initiation factor 3 subunit K; Short=eIF3k; AltName: Full=eIF-3 p25	25790	0	0	0	1	1	0		0	0	0	0.701164	0.696088	0		0	0
XP_001647823.2	calnexin isoform X4 [Aedes aegypti]	68502	0	0	0	0	0	2		0	0	0	0	0	1.33636		0	0
XP_001648362.2	MICOS complex subunit Mic19 [Aedes aegypti]	21555	0	0	0	0	0	2		0	0	0	0	0	1.33636		0	0
XP_001648396.2	protein dj-1beta [Aedes aegypti]	19776	0	0	0	3	2	3		0	0	0	2.10349	1.39218	2.00454		0	0
XP_001648786.1	flightin isoform X1 [Aedes aegypti]	17247	1	0	0	0	0	0		0.685401	0	0	0	0	0		0.228467	0.395716
XP_001648977.2	uncharacterized protein LOC5564644 [Aedes aegypti]	34531	0	0	0	0	0	0		0	0	0	0	0	0		0	0
XP_001650308.2	3'(2') 5'-bisphosphate nucleotidase 1 [Aedes aegypti]	33601	0	0	0	2	0	1		0	0	0	1.40233	0	0.668181		0	0
XP_001650612.2	TOM1-like protein 2 isoform X2 [Aedes aegypti]	53591	0	0	0	1	0	1		0	0	0	0.701164	0	0.668181		0	0
XP_001650937.1	fatty-acid amide hydrolase 2-B [Aedes aegypti]	63382	0	0	0	0	2	3		0	0	0	0	1.39218	2.00454		0	0
XP_001651548.1	vinculin [Aedes aegypti]	107187	0	0	0	0	0	1		0	0	0	0	0	0.668181		0	0
XP_001651717.1	NADH dehydrogenase [ubiquinone] 1 subunit C2 [Aedes aegypti]	12685	0	0	0	0	0	2		0	0	0	0	0	1.33636		0	0
XP_001651771.2	serine protease inhibitor dipetalogastin [Aedes aegypti]	20736	1	0	0	2	1	2		0.685401	0	0	1.40233	0.696088	1.33636		0.228467	0.395716
XP_001652408.2	putative polypeptide N-acetylgalactosaminyltransferase 9 [Aedes aegypti]	67915	0	0	0	0	0	0		0	0	0	0	0	0		0	0
XP_001652456.1	uncharacterized protein LOC5568622 [Aedes aegypti]	43042	0	1	0	0	1	1		0	0.691085	0	0	0.696088	0.668181		0.230362	0.398998
XP_001652782.1	calcineurin B homologous protein 1 [Aedes aegypti]	22033	1	0	0	0	1	1		0.685401	0	0	0	0.696088	0.668181		0.228467	0.395716
XP_001652998.2	endoplasmic reticulum lectin 1 isoform X1 [Aedes aegypti]	58039	0	0	0	0	0	0		0	0	0	0	0	0		0	0
XP_001654062.1	uncharacterized protein LOC5572533 isoform X2 [Aedes aegypti]	14119	1	1	0	1	1	0		0.685401	0.691085	0	0.701164	0.696088	0		0.458829	0.397367
XP_001654173.2	26S proteasome non-ATPase regulatory subunit 6 [Aedes aegypti]	45425	1	0	0	2	2	1		0.685401	0	0	1.40233	1.39218	0.668181		0.228467	0.395716
XP_001654565.1	hydroxymethylglutaryl-CoA lyase mitochondrial [Aedes aegypti]	34591	1	0	0	0	0	1		0.685401	0	0	0	0	0.668181		0.228467	0.395716
XP_001654781.1	26S proteasome non-ATPase regulatory subunit 7 [Aedes aegypti]	37850	0	0	0	1	0	0		0	0	0	0.701164	0	0		0	0
XP_001655223.1	troponin T skeletal muscle isoform X6 [Aedes aegypti]	43752	3	0	0	0	1	0		2.0562	0	0	0	0.696088	0		0.685401	1.18715
XP_001656339.2	retinol dehydrogenase 14 isoform X3 [Aedes aegypti]	36238	0	0	0	0	0	0		0	0	0	0	0	0		0	0
XP_001656511.2	uncharacterized protein LOC5577481 [Aedes aegypti]	18525	0	0	0	0	0	0		0	0	0	0	0	0		0	0
XP_001657203.2	sorting nexin-32 isoform X2 [Aedes aegypti]	49806	0	2	0	1	0	1		0	1.38217	0	0.701164	0	0.668181		0.460723	0.797996
XP_001657967.2	venom serine protease [Aedes aegypti]	43568	1	0	0	2	0	0		0.685401	0	0	1.40233	0	0		0.228467	0.395716
XP_001658314.1	WD repeat and FYVE domain-containing protein 2 [Aedes aegypti]	46153	0	1	0	0	0	0		0	0.691085	0	0	0	0		0.230362	0.398998
XP_001658556.1	phosphatidylinositide phosphatase SAC1 [Aedes aegypti]	68120	0	0	0	0	1	1		0	0	0	0	0.696088	0.668181		0	0
XP_001658605.1	syntaxin-7 [Aedes aegypti]	30996	0	2	0	2	1	1		0	1.38217	0	1.40233	0.696088	0.668181		0.460723	0.797996
XP_001659139.1	60S ribosomal protein L24 [Aedes aegypti]	17352	0	0	0	0	0	1		0	0	0	0	0	0.668181		0	0
XP_001659261.1	NADH dehydrogenase [ubiquinone] 1 beta subcomplex subunit 7 isoform X1 [Aedes aegypti]	14875	0	0	0	0	0	1		0	0	0	0	0	0.668181		0	0
XP_001659506.1	CAAX prenyl protease 1 homolog [Aedes aegypti]	51509	0	2	0	0	0	1		0	1.38217	0	0	0	0.668181		0.460723	0.797996
XP_001660306.2	ras-related protein Rac1 [Aedes aegypti]	21407	0	0	0	0	0	0		0	0	0	0	0	0		0	0
XP_001660686.1	NADH dehydrogenase [ubiquinone] 1 beta subcomplex subunit 9 [Aedes aegypti]	17651	0	0	0	0	0	0		0	0	0	0	0	0		0	0
XP_001661102.1	troponin I isoform X5 [Aedes aegypti]	24213	2	0	0	0	1	0		1.3708	0	0	0	0.696088	0		0.456934	0.791433
XP_001662261.1	probable 26S proteasome non-ATPase regulatory subunit 3 [Aedes aegypti]	56337	3	0	0	4	5	3		2.0562	0	0	2.80466	3.48044	2.00454		0.685401	1.18715
XP_001662377.1	peflin [Aedes aegypti]	23380	1	0	0	2	0	2		0.685401	0	0	1.40233	0	1.33636		0.228467	0.395716
XP_001662536.1	glucosidase 2 subunit beta [Aedes aegypti]	63039	0	0	0	0	0	2		0	0	0	0	0	1.33636		0	0
XP_001662815.2	ATP-binding cassette sub-family A member 1 [Aedes aegypti]	182541	1	0	0	0	0	0		0.685401	0	0	0	0	0		0.228467	0.395716
XP_001663181.1	rho GDP-dissociation inhibitor 1 isoform X2 [Aedes aegypti]	23089	0	1	0	0	0	0		0	0.691085	0	0	0	0		0.230362	0.398998
XP_001664041.1	phosphatidylinositol-binding clathrin assembly protein LAP isoform X8 [Aedes aegypti]	71134	1	1	0	0	1	5		0.685401	0.691085	0	0	0.696088	3.34091		0.458829	0.397367
XP_011493093.2	pyrimidodiazepine synthase [Aedes aegypti]	29637	2	0	0	4	1	0		1.3708	0	0	2.80466	0.696088	0		0.456934	0.791433
XP_011493174.1	mitochondrial 2-oxoglutarate/malate carrier protein [Aedes aegypti]	33662	0	0	0	0	0	1		0	0	0	0	0	0.668181		0	0
XP_011493398.1	regulator of chromosome condensation [Aedes aegypti]	55438	2	2	0	2	4	1		1.3708	1.38217	0	1.40233	2.78435	0.668181		0.917657	0.794735
XP_011493524.1	RNA-binding protein Rsf1 [Aedes aegypti]	20270	0	0	0	0	0	0		0	0	0	0	0	0		0	0
XP_011493703.1	coatomer subunit zeta-1 isoform X2 [Aedes aegypti]	20140	0	0	0	1	0	0		0	0	0	0.701164	0	0		0	0
XP_021692927.1	eukaryotic translation initiation factor 4B isoform X2 [Aedes aegypti]	66307	0	0	0	0	0	1		0	0	0	0	0	0.668181		0	0
XP_021692943.1	pyridoxal phosphate homeostasis protein [Aedes aegypti]	29033	0	0	0	3	0	0		0	0	0	2.10349	0	0		0	0
XP_021693129.1	annexin B10 isoform X2 [Aedes aegypti]	33098	0	0	0	0	3	0		0	0	0	0	2.08826	0		0	0
XP_021693237.1	peripheral plasma membrane protein CASK isoform X7 [Aedes aegypti]	53266	0	0	0	0	0	1		0	0	0	0	0	0.668181		0	0
XP_021693701.1	RNA-binding protein cabeza-like isoform X5 [Aedes aegypti]	32208	2	1	0	1	0	0		1.3708	0.691085	0	0.701164	0	0		0.687296	0.685409
XP_021693776.1	RNA-binding protein Nova-1 isoform X7 [Aedes aegypti]	56476	2	1	0	2	1	2		1.3708	0.691085	0	1.40233	0.696088	1.33636		0.687296	0.685409
XP_021694176.1	uncharacterized protein LOC5564210 isoform X2 [Aedes aegypti]	181099	3	2	0	3	0	0		2.0562	1.38217	0	2.10349	0	0		1.14612	1.04823
XP_021694538.1	ras GTPase-activating protein-binding protein 1 isoform X2 [Aedes aegypti]	79890	0	0	0	1	0	0		0	0	0	0.701164	0	0		0	0
XP_021694818.1	cytosolic purine 5'-nucleotidase isoform X2 [Aedes aegypti]	70949	2	0	0	3	2	1		1.3708	0	0	2.10349	1.39218	0.668181		0.456934	0.791433
XP_021696193.1	lysozyme c-1 [Aedes aegypti]	16272	0	0	0	0	0	0		0	0	0	0	0	0		0	0
XP_021696768.1	neurexin-4 isoform X2 [Aedes aegypti]	145528	0	0	0	0	2	0		0	0	0	0	1.39218	0		0	0
XP_021696769.1	neurexin-4 isoform X3 [Aedes aegypti]	144018	0	0	0	0	2	0		0	0	0	0	1.39218	0		0	0
XP_021696838.1	succinyl-CoA:3-ketoacid-coenzyme A transferase mitochondrial isoform X1 [Aedes aegypti]	56067	1	2	0	2	0	6		0.685401	1.38217	0	1.40233	0	4.00909		0.68919	0.691093
XP_021697182.1	NECAP-like protein CG9132 [Aedes aegypti]	26131	0	0	0	0	0	2		0	0	0	0	0	1.33636		0	0
XP_021697183.1	acidic leucine-rich nuclear phosphoprotein 32 family member A isoform X1 [Aedes aegypti]	43744	0	1	0	1	1	0		0	0.691085	0	0.701164	0.696088	0		0.230362	0.398998
XP_021697874.1	DE-cadherin [Aedes aegypti]	168383	0	1	0	0	0	0		0	0.691085	0	0	0	0		0.230362	0.398998
XP_021697897.1	uncharacterized protein LOC5575133 [Aedes aegypti]	51962	0	0	0	0	0	0		0	0	0	0	0	0		0	0
XP_021697915.1	inositol monophosphatase 1 [Aedes aegypti]	30066	0	2	0	3	2	4		0	1.38217	0	2.10349	1.39218	2.67272		0.460723	0.797996
XP_021697944.1	cytochrome c oxidase subunit 6B1 [Aedes aegypti]	9448	1	0	0	0	0	0		0.685401	0	0	0	0	0		0.228467	0.395716
XP_021697979.1	NADH dehydrogenase [ubiquinone] iron-sulfur protein 3 mitochondrial isoform X1 [Aedes aegypti]	30280	3	1	0	3	3	8		2.0562	0.691085	0	2.10349	2.08826	5.34545		0.915763	1.04635
XP_021698073.1	PDZ and LIM domain protein Zasp isoform X4 [Aedes aegypti]	197733	0	0	0	0	0	0		0	0	0	0	0	0		0	0
XP_021698211.1	synaptic vesicle membrane protein VAT-1 homolog-like [Aedes aegypti]	54090	0	0	0	0	0	1		0	0	0	0	0	0.668181		0	0
XP_021698364.1	facilitated trehalose transporter Tret1 [Aedes aegypti]	53090	0	1	0	0	0	4		0	0.691085	0	0	0	2.67272		0.230362	0.398998
XP_021698601.1	AFG3-like protein 2 [Aedes aegypti]	88950	2	2	0	2	1	0		1.3708	1.38217	0	1.40233	0.696088	0		0.917657	0.794735
XP_021698823.1	eukaryotic translation initiation factor 5B isoform X1 [Aedes aegypti]	135400	0	1	0	0	1	0		0	0.691085	0	0	0.696088	0		0.230362	0.398998
XP_021699001.1	LIM and SH3 domain protein Lasp isoform X2 [Aedes aegypti]	36861	1	1	0	2	2	0		0.685401	0.691085	0	1.40233	1.39218	0		0.458829	0.397367
XP_021699088.1	nuclear valosin-containing protein-like [Aedes aegypti]	122362	0	0	0	0	1	0		0	0	0	0	0.696088	0		0	0
XP_021699686.1	electron transfer flavoprotein-ubiquinone oxidoreductase mitochondrial [Aedes aegypti]	66226	0	0	0	0	0	5		0	0	0	0	0	3.34091		0	0
XP_021699725.1	mannosyl-oligosaccharide glucosidase GCS1 [Aedes aegypti]	82711	1	1	0	0	0	1		0.685401	0.691085	0	0	0	0.668181		0.458829	0.397367
XP_021700006.1	muscle M-line assembly protein unc-89 isoform X2 [Aedes aegypti]	226106	4	0	0	0	0	0		2.7416	0	0	0	0	0		0.913868	1.58287
XP_021700616.1	sodium/hydrogen exchanger 3 isoform X8 [Aedes aegypti]	142128	0	2	0	1	0	0		0	1.38217	0	0.701164	0	0		0.460723	0.797996
XP_021700844.1	GMP synthase [glutamine-hydrolyzing] isoform X2 [Aedes aegypti]	76470	0	0	0	2	2	3		0	0	0	1.40233	1.39218	2.00454		0	0
XP_021701144.1	carnitine O-palmitoyltransferase 1 liver isoform isoform X2 [Aedes aegypti]	89156	0	0	0	0	0	0		0	0	0	0	0	0		0	0
XP_021701307.1	fibrous sheath CABYR-binding protein isoform X1 [Aedes aegypti]	103904	4	4	0	2	2	5		2.7416	2.76434	0	1.40233	1.39218	3.34091		1.83531	1.58947
XP_021701404.1	cGMP-dependent protein kinase 1 [Aedes aegypti]	110449	2	1	0	1	0	0		1.3708	0.691085	0	0.701164	0	0		0.687296	0.685409
XP_021701465.1	proton-coupled amino acid transporter-like protein CG1139 [Aedes aegypti]	52895	0	0	0	0	0	1		0	0	0	0	0	0.668181		0	0
XP_021702258.1	ubiquitin carboxyl-terminal hydrolase 7 [Aedes aegypti]	127617	1	0	0	0	0	1		0.685401	0	0	0	0	0.668181		0.228467	0.395716
XP_021702976.1	probable cysteine desulfurase mitochondrial [Aedes aegypti]	49141	0	1	0	0	0	0		0	0.691085	0	0	0	0		0.230362	0.398998
XP_021703657.1	ubiquitin carboxyl-terminal hydrolase 14 [Aedes aegypti]	57238	0	3	0	3	3	2		0	2.07326	0	2.10349	2.08826	1.33636		0.691085	1.19699
XP_021704224.1	uncharacterized protein ZK1073.1 isoform X5 [Aedes aegypti]	40551	4	2	0	7	2	6		2.7416	1.38217	0	4.90815	1.39218	4.00909		1.37459	1.37082
XP_021704283.1	golgin subfamily A member 2 [Aedes aegypti]	107504	2	0	0	1	0	0		1.3708	0	0	0.701164	0	0		0.456934	0.791433
XP_021704343.1	gamma-glutamyltranspeptidase 1 isoform X2 [Aedes aegypti]	109780	0	0	0	0	0	0		0	0	0	0	0	0		0	0
XP_021705073.1	dehydrogenase/reductase SDR family member 7 [Aedes aegypti]	36109	0	0	0	0	1	0		0	0	0	0	0.696088	0		0	0
XP_021705133.1	basement membrane-specific heparan sulfate proteoglycan core protein isoform X4 [Aedes aegypti]	503602	0	0	0	24	0	0		0	0	0	16.8279	0	0		0	0
XP_021705282.1	hrp65 protein isoform X3 [Aedes aegypti]	62634	0	0	0	0	0	0		0	0	0	0	0	0		0	0
XP_021705306.1	ADP-ribosylation factor 2 [Aedes aegypti]	20612	0	0	0	0	1	0		0	0	0	0	0.696088	0		0	0
XP_021705399.1	arylsulfatase B isoform X1 [Aedes aegypti]	75994	1	0	0	0	0	0		0.685401	0	0	0	0	0		0.228467	0.395716
XP_021705595.1	40S ribosomal protein S25 [Aedes aegypti]	13397	0	0	0	0	2	0		0	0	0	0	1.39218	0		0	0
XP_021705723.1	E3 SUMO-protein ligase RanBP2 isoform X4 [Aedes aegypti]	292240	0	0	0	1	0	0		0	0	0	0.701164	0	0		0	0
XP_021706828.1	muscle M-line assembly protein unc-89 [Aedes aegypti]	180104	14	0	0	0	5	0		9.59561	0	0	0	3.48044	0		3.19854	5.54003
XP_021707966.1	beta-arrestin-1 isoform X2 [Aedes aegypti]	50707	0	0	0	0	1	1		0	0	0	0	0.696088	0.668181		0	0
XP_021708350.1	protein DEK isoform X2 [Aedes aegypti]	68475	0	0	0	2	0	0		0	0	0	1.40233	0	0		0	0
XP_021708791.1	guanine nucleotide-binding protein G(s) subunit alpha [Aedes aegypti]	44705	0	1	0	0	1	2		0	0.691085	0	0	0.696088	1.33636		0.230362	0.398998
XP_021709037.1	protein enhancer of sevenless 2B isoform X2 [Aedes aegypti]	22734	1	0	0	0	0	0		0.685401	0	0	0	0	0		0.228467	0.395716
XP_021709426.1	bumetanide-sensitive sodium-(potassium)-chloride cotransporter isoform X2 [Aedes aegypti]	123296	1	1	0	0	2	3		0.685401	0.691085	0	0	1.39218	2.00454		0.458829	0.397367
XP_021709474.1	eukaryotic translation initiation factor 4 gamma 3-like isoform X3 [Aedes aegypti]	215371	0	0	0	4	4	0		0	0	0	2.80466	2.78435	0		0	0
XP_021709475.1	eukaryotic translation initiation factor 4 gamma 3-like isoform X4 [Aedes aegypti]	214350	0	0	0	4	4	0		0	0	0	2.80466	2.78435	0		0	0
XP_021710339.1	synaptic vesicle glycoprotein 2C [Aedes aegypti]	62628	2	1	0	0	1	2		1.3708	0.691085	0	0	0.696088	1.33636		0.687296	0.685409
XP_021710625.1	probable Ufm1-specific protease 2 isoform X2 [Aedes aegypti]	64223	0	1	0	0	0	0		0	0.691085	0	0	0	0		0.230362	0.398998
XP_021710738.1	uncharacterized protein LOC5568046 [Aedes aegypti]	16197	0	1	0	0	2	0		0	0.691085	0	0	1.39218	0		0.230362	0.398998
XP_021710980.1	cytochrome P450 4d2 isoform X2 [Aedes aegypti]	56798	0	0	0	0	0	0		0	0	0	0	0	0		0	0
XP_021711761.1	UDP-glucuronosyltransferase 2B15 [Aedes aegypti]	59763	0	0	0	0	0	1		0	0	0	0	0	0.668181		0	0
XP_021712817.1	translocation protein SEC63 homolog [Aedes aegypti]	86384	0	0	0	0	2	0		0	0	0	0	1.39218	0		0	0
XP_021713395.1	adipocyte plasma membrane-associated protein isoform X2 [Aedes aegypti]	65803	0	0	0	0	0	0		0	0	0	0	0	0		0	0
			7295	7235	7291	7131	7183	7483		5000	5000	5000	5000	5000	5000
			0.685401	0.691085	0.685777	0.701164	0.696088	0.668181		1	1	1	1	1	1

## Sheet: EdgeR_output_Unique_peptides
	logFC	logCPM	PValue	FDR
EAT38080.1	-5.77109	16.0303	0	0
ABF18509.1	-5.43793	9.79766	0.000110013	0.0392831
ABF18174.1	-5.23868	9.31992	0.000122632	0.0392831
EAT47888.1	5.18288	9.00023	0.000245103	0.058886
EAT38081.1	-0.185194	15.9932	0.00168891	0.324609
XP_001659087.2	-2.74678	9.54716	0.00235929	0.37788
EAT45860.1	1.4362	10.2037	0.00436326	0.599014
EAT33352.1	-2.53032	9.38844	0.00740629	0.796896
XP_001648396.2	4.405	8.65731	0.00782354	0.796896
CBF79241.1	0.977769	11.8218	0.00829236	0.796896
XP_021707986.1	-1.96847	9.38692	0.011859	1
AAL76024.1	1.13793	10.2769	0.0133935	1
XP_021700844.1	4.22205	8.60096	0.0156416	1
EAT39590.1	-1.14217	10.4558	0.0198377	1
JAN95603.1	4.22046	8.65762	0.0212034	1
XP_021707726.1	-2.02716	9.42139	0.0213212	1
EAT44272.1	2.23266	9.28005	0.0225032	1
EAT35903.1	2.41121	9.59588	0.0233574	1
ABF18020.1	-0.586008	12.0247	0.0268311	1
ABF18025.1	-0.868691	12.1807	0.0280452	1
XP_021705640.1	-1.67251	9.63445	0.029922	1
XP_021694388.1	-4.1671	9.13203	0.0312737	1
EAT48473.1	4.01249	8.54252	0.0312737	1
ABF18035.1	4.01248	8.5423	0.0312737	1
EAT35209.1	2.22079	9.75946	0.0347745	1
AAB60935.1	1.37654	9.47778	0.0358268	1
EAT39011.1	-4.16876	8.86769	0.0409002	1
EAT46230.1	-4.58311	8.86808	0.04419	1
EAT47887.1	4.01155	8.6015	0.04424	1
XP_021713212.1	0.861692	10.5844	0.0448549	1
XP_021698325.1	-1.37419	9.57482	0.0461093	1
XP_021697979.1	1.55967	9.41695	0.0546197	1
ABF18470.1	-0.861296	10.9073	0.0557418	1
XP_001662261.1	1.72183	9.27994	0.0574594	1
EAT33010.1	3.76722	8.60197	0.0625315	1
XP_021697915.1	1.83291	8.91146	0.0655029	1
AAX47078.1	1.09541	9.86375	0.0709745	1
EAT45884.1	-1.12571	9.768	0.0713724	1
AAL76029.1	-0.317278	12.8406	0.0787458	1
ABM68611.1	3.77208	8.60228	0.0818897	1
CAY37395.1	-0.55135	11.197	0.0823247	1
EAT36627.1	-1.88887	10.4602	0.0849605	1
XP_001650331.1	1.12357	9.78971	0.0873806	1
XP_001658309.1	1.12356	9.86481	0.0873806	1
XP_001648461.1	0.826758	10.658	0.0892345	1
EAT38065.1	1.60047	9.27972	0.0923909	1
XP_001660551.2	1.60047	9.27972	0.0923909	1
XP_001649235.1	2.21748	9.00007	0.0941843	1
EAT45023.1	-0.326144	12.9653	0.104045	1
ABF18027.1	1.15861	9.68526	0.107973	1
EAT43685.1	1.15861	9.68526	0.107973	1
EAT46476.1	1.67058	8.9121	0.109464	1
XP_001663180.1	0.668069	10.9362	0.111611	1
XP_021704224.1	1.11263	9.54268	0.115501	1
EAT32709.1	0.247754	13.1258	0.122804	1
AAL76030.1	3.47154	8.54331	0.125038	1
XP_001651798.1	-2.35022	8.6598	0.125066	1
EAT38496.1	2.07609	8.60137	0.125066	1
EAT44980.1	-0.304311	12.5048	0.12582	1
AAY41830.1	1.10361	9.99805	0.126757	1
EAT42717.1	0.5688	11.1655	0.128373	1
EAT45670.1	-0.301605	12.729	0.128572	1
EAT37812.1	0.934338	10.7104	0.131354	1
AAK14329.1	-1.63116	9.08967	0.13624	1
XP_001661903.1	2.61999	8.76351	0.137434	1
XP_021709632.1	1.15898	9.2789	0.143635	1
XP_001652254.1	-0.409505	11.8163	0.145004	1
AAL58076.1	0.960182	9.73784	0.146402	1
XP_021694661.1	0.894044	9.73924	0.151837	1
ABF18125.1	-0.903535	9.79379	0.152844	1
XP_021706629.1	0.655493	10.5278	0.152915	1
XP_021698920.1	0.671164	10.2794	0.164596	1
XP_001663131.1	1.01578	9.60229	0.167272	1
AAL76022.1	-0.203981	13.3473	0.167418	1
EAT40344.1	-0.381664	11.8644	0.168182	1
ABE72970.1	0.631832	10.3503	0.174649	1
EAT34979.1	-0.298192	12.3008	0.177075	1
EAT46869.1	1.46381	9.24368	0.177622	1
JAN95878.1	-1.78192	8.76658	0.179787	1
EAT43532.1	1.48763	8.76476	0.179787	1
XP_001659192.2	-0.320589	11.9494	0.183536	1
XP_021695708.1	-1.01661	9.45166	0.189482	1
XP_021697332.1	-1.72203	11.0401	0.190824	1
XP_021710116.1	0.286236	12.2464	0.191549	1
XP_001663404.1	0.813898	9.88827	0.20083	1
XP_001662371.2	1.09384	9.0017	0.204536	1
XP_021711720.1	-0.204766	12.9467	0.206002	1
XP_021705132.1	-0.446237	13.134	0.206263	1
ABF18055.1	-0.667085	10.5909	0.209594	1
XP_021698653.1	1.04705	9.20465	0.210298	1
EAT35633.1	-1.83773	9.91786	0.211159	1
EAT43826.1	0.617492	10.1262	0.211496	1
XP_001650832.1	0.946243	10.086	0.214625	1
XP_021711351.1	-1.40196	9.319	0.214712	1
ABF18273.1	0.553119	10.9846	0.215581	1
XP_021704628.1	0.749949	9.98057	0.215698	1
XP_021693792.1	-0.481375	11.0177	0.217059	1
EAT41437.1	-2.10316	8.6601	0.218821	1
XP_021704917.1	-2.10316	8.6601	0.218821	1
XP_001654173.2	1.83083	8.81713	0.218821	1
XP_001651771.2	1.83082	8.65861	0.218821	1
JAN95372.1	-0.480259	10.8918	0.22079	1
AAC31158.1	-0.821948	11.0847	0.223366	1
EAT38939.1	1.15976	8.81512	0.226693	1
XP_021703657.1	1.15975	9.08796	0.226693	1
ABF18362.1	1.15973	9.31724	0.226693	1
XP_021701275.1	0.810589	9.97775	0.228871	1
EAT41993.1	-0.177585	13.3547	0.229585	1
EAT33917.1	0.694053	9.93394	0.229882	1
EAT46680.1	0.911901	9.24232	0.238099	1
XP_001652386.1	0.911898	9.38354	0.238099	1
EAT47540.1	3.09922	8.4179	0.250038	1
EAT41978.1	3.09922	8.48217	0.250038	1
ABF18479.1	3.09921	8.41775	0.250038	1
EAT32948.1	3.09921	8.41765	0.250038	1
EAT37538.1	3.09921	8.41765	0.250038	1
EAT39355.1	0.644335	9.95593	0.250261	1
ABM68601.1	-3.24528	9.04933	0.250525	1
AAX20245.1	-0.361778	11.3881	0.251205	1
EAT46008.1	-1.87614	9.45408	0.252493	1
JAN95281.1	0.533724	10.433	0.253457	1
EAT39007.1	3.09905	8.48221	0.255392	1
EAT41994.1	-0.132747	13.8872	0.259964	1
EAT42375.1	-0.44847	10.6747	0.261533	1
ABF18083.1	-0.904332	9.51507	0.263418	1
XP_021709293.1	-0.649601	9.9383	0.265282	1
EAT45789.1	1.0915	9.12753	0.267004	1
EAT41684.1	0.94561	9.04529	0.267004	1
EAT35521.1	0.945592	9.16745	0.267004	1
EAT43380.1	-0.429642	10.9611	0.269738	1
ABF18061.1	-0.430673	10.7014	0.277128	1
ABF18101.1	-0.833658	9.63288	0.286548	1
XP_001661812.1	-1.57103	8.91425	0.289162	1
EAT41839.1	1.27806	8.86558	0.289162	1
EAT48553.1	-0.412577	10.3321	0.289938	1
EAT40392.1	-0.41257	10.5439	0.289938	1
XP_001659792.2	-0.412557	10.5594	0.289938	1
XP_021706371.1	-0.412557	10.5594	0.289938	1
EAT32739.1	-1.39639	9.08863	0.290729	1
XP_021696838.1	1.15078	8.95763	0.291944	1
EAT43980.1	-1.57181	8.76699	0.294676	1
XP_021710293.1	-0.510262	10.6195	0.296035	1
XP_011493522.1	-0.833232	9.60447	0.296078	1
EAT48250.1	0.315601	11.5709	0.301885	1
XP_021702602.1	-1.10435	9.41995	0.301943	1
EAT34781.1	-1.10435	9.12914	0.301943	1
XP_001654091.1	0.793211	9.38555	0.301943	1
XP_021697335.1	0.550302	11.6765	0.306818	1
EAT46826.1	0.581763	9.9343	0.310934	1
EAT34642.1	-0.566967	10.0038	0.310934	1
EAT46218.1	-1.59216	10.0513	0.315747	1
EAT41911.1	-0.232156	12.9737	0.323978	1
EAT39422.1	-0.333101	11.7673	0.326862	1
XP_021708814.1	-0.412876	10.4657	0.329987	1
EAT45636.1	-0.310486	11.5193	0.331144	1
EAT34168.1	1.28237	9.00326	0.333336	1
XP_021709209.1	0.812763	10.7689	0.333592	1
EAT33880.1	1.28242	9.00326	0.333937	1
XP_021708469.1	-0.673414	10.8472	0.336071	1
EJY57571.1	-0.526001	10.1494	0.337261	1
AAL85608.1	-0.859797	9.2449	0.338437	1
EAT41757.1	0.976805	9.04628	0.343874	1
EAT41280.1	0.9768	9.66312	0.343874	1
EAT39319.1	0.976798	8.86472	0.343874	1
EAT36089.1	-1.56537	8.76638	0.344904	1
ABF18124.1	-0.563986	9.84252	0.345271	1
EAT38304.1	-0.365795	10.5742	0.350364	1
EAT38005.1	-0.299401	11.3696	0.353805	1
EAT46535.1	-0.330985	11.1612	0.354411	1
XP_021706828.1	-1.58691	9.38768	0.354909	1
XP_001661570.1	-0.331137	11.0683	0.355839	1
AAU05129.1	0.435677	10.6016	0.358848	1
XP_021694818.1	1.2762	8.86567	0.359499	1
XP_021713380.1	-0.782547	9.51497	0.359516	1
EAT35415.1	-0.599598	9.38555	0.359516	1
XP_001654398.2	-0.59959	9.38526	0.359516	1
EAT42891.1	0.608349	9.88832	0.36196	1
EAT47376.1	-0.537672	9.89061	0.36196	1
EAT47377.1	-0.537672	9.89061	0.36196	1
JAN94810.1	-0.537672	9.89061	0.36196	1
XP_021709268.1	-0.537672	9.89061	0.36196	1
EAT46939.1	0.351917	10.9123	0.372595	1
XP_001649617.2	0.990738	9.31349	0.372724	1
AAD16886.1	-1.80486	8.48258	0.375063	1
EAT32561.1	-1.80486	8.48261	0.375063	1
EAT43966.1	1.53515	8.54314	0.375063	1
EAT46435.1	1.53515	8.60224	0.375063	1
ABF18425.1	1.53515	8.65916	0.375063	1
EAT40259.1	1.53515	8.71379	0.375063	1
EJY57689.1	1.53515	8.7137	0.375063	1
XP_001662377.1	1.53514	8.48156	0.375063	1
XP_001664041.1	1.26576	8.65781	0.377821	1
ABF18270.1	0.62161	10.0881	0.38113	1
EAT48988.1	-0.559029	9.57457	0.383565	1
EAT48989.1	-0.559029	9.57457	0.383565	1
XP_021706703.1	-1.09037	8.95895	0.387842	1
EAT47993.1	-1.09037	9.08902	0.387842	1
XP_021708157.1	-1.09037	9.08902	0.387842	1
EAT35758.1	0.783265	9.00235	0.387842	1
XP_021694158.1	0.78326	8.95788	0.387842	1
EAT39285.1	0.783255	8.95766	0.387842	1
XP_021707150.1	0.255767	12.6379	0.394103	1
EAT34934.1	-0.525441	9.68795	0.405148	1
XP_021702576.1	-1.16663	12.2815	0.413575	1
ABF18149.1	0.669178	9.78978	0.419061	1
EAT48591.1	0.647316	9.38585	0.424117	1
XP_021696764.1	0.647302	9.12786	0.424117	1
ABF18286.1	0.645505	9.51093	0.424651	1
XP_021708386.1	0.332255	10.8024	0.425944	1
XP_001653478.2	0.824344	9.20506	0.42914	1
XP_021695260.1	-0.445352	10.1887	0.430058	1
EAT35514.1	0.41278	10.1265	0.430058	1
JAN95038.1	-0.373063	10.6479	0.43217	1
sp|P50635.2|APY_AEDAE	-0.254332	11.6481	0.432554	1
XP_001650852.2	0.584373	9.6575	0.442382	1
EAT40303.1	-0.472949	9.86705	0.442382	1
XP_001656737.2	-0.164776	12.6945	0.443272	1
XP_001655991.1	-0.16479	12.6945	0.4444	1
EAT36099.1	-0.22601	11.7288	0.445777	1
XP_001662185.3	0.411277	13.0162	0.447397	1
ABF18180.1	0.36	10.1662	0.451885	1
EAT44549.1	-1.32397	8.71432	0.453208	1
EAT34829.1	1.03281	8.6584	0.453208	1
sp|Q17Q32.1|ENOPH_AEDAE	1.0328	8.65856	0.453208	1
JAN95200.1	1.0328	8.60174	0.453208	1
XP_021698486.1	1.0328	8.60174	0.453208	1
ABF18463.1	1.0328	8.7655	0.453208	1
EAT46182.1	1.0328	8.71305	0.453208	1
ABF18480.1	1.03279	8.71316	0.453208	1
XP_021709426.1	1.03279	8.91327	0.453208	1
XP_001661764.1	-0.207391	11.6607	0.453251	1
EAT43894.1	-0.20728	11.6249	0.453461	1
ABF18280.1	-0.859082	9.35221	0.454683	1
EAT42272.1	0.678652	9.27995	0.454683	1
sp|Q176V0.1|UFM1_AEDAE	0.678642	9.31561	0.454683	1
XP_021697188.1	0.678625	9.41792	0.454683	1
EAT44113.1	0.678622	9.31518	0.454683	1
XP_021703754.1	0.678622	9.31518	0.454683	1
EAT36139.1	0.337104	10.3845	0.461913	1
EAT40580.1	0.269594	10.9903	0.462818	1
XP_021704013.1	0.269594	10.9903	0.462872	1
XP_001651910.2	-0.237837	11.4265	0.476135	1
EAT32804.1	-1.32046	8.60261	0.479631	1
EAT41266.1	0.345148	10.5888	0.480444	1
EAT32975.1	-0.196986	11.9118	0.480814	1
EAT45977.1	-0.649528	9.41943	0.480884	1
EAT34637.1	0.589127	9.3151	0.480884	1
EAT38763.1	-0.466581	9.31598	0.480884	1
EAT42121.1	0.586587	9.65807	0.485264	1
ABF18254.1	0.446776	10.0457	0.487216	1
XP_001663442.1	0.325815	10.497	0.489028	1
EAT43098.1	0.257181	11.0645	0.49367	1
EAT34892.1	-0.3422	11.3104	0.494158	1
EAT46539.1	-0.32318	10.6197	0.497206	1
EAT37607.1	0.411685	9.97948	0.499941	1
XP_001648290.2	-2.73442	8.3516	0.500025	1
JAN95564.1	-2.73441	8.41894	0.500025	1
sp|Q177J8.1|EIF3K_AEDAE	2.59607	8.54448	0.500025	1
EAT48802.1	2.59606	8.41838	0.500025	1
XP_001658556.1	2.59606	8.35102	0.500025	1
XP_001651717.1	2.59606	8.41812	0.500025	1
EAT47794.1	1.04117	8.71306	0.502834	1
EAT45047.1	-0.437262	9.66108	0.503663	1
CBV09738.1	0.345367	10.6465	0.505683	1
EAT48822.1	-1.06789	8.8173	0.507912	1
XP_021706293.1	-1.06789	8.91372	0.507912	1
EAT38114.1	-1.06788	8.76626	0.507912	1
ABF18079.1	-1.06788	8.71365	0.507912	1
ABF18532.1	-1.06788	8.95984	0.507912	1
XP_001654076.1	-1.06788	8.817	0.507912	1
EAT45195.1	-1.06788	9.04772	0.507912	1
EAT44438.1	0.767242	8.81596	0.507912	1
XP_021698344.1	0.767242	8.81596	0.507912	1
XP_001663281.1	0.767241	9.04647	0.507912	1
ABF18262.1	0.767238	8.91278	0.507912	1
EJY57648.1	0.767237	8.91313	0.507912	1
XP_001658798.2	0.767234	8.9128	0.507912	1
EAT41321.1	0.767234	8.71259	0.507912	1
EAT42270.1	0.767228	9.00325	0.507912	1
EAT38235.1	0.478096	10.2608	0.50929	1
EJY57585.1	-0.232451	11.4956	0.509679	1
XP_021703496.1	-0.267503	10.6184	0.51129	1
AAY81972.1	0.330017	11.6551	0.516356	1
XP_021695404.1	-0.27114	10.9595	0.51981	1
AAL76020.1	-0.139522	13.1208	0.521805	1
XP_021698405.1	-0.41314	9.27965	0.5237	1
JAN95550.1	-0.413133	9.8922	0.5237	1
ABF18367.1	-0.413131	9.63215	0.5237	1
AAV69400.1	-0.41313	9.6602	0.5237	1
XP_001648745.1	0.517432	9.65876	0.524369	1
ABF18017.1	-0.150066	12.3881	0.529649	1
EAT38624.1	-0.257283	10.6601	0.530666	1
EAT43137.1	0.305788	11.2592	0.531183	1
EAT35671.1	-0.184187	11.8458	0.531678	1
XP_011493093.2	1.03159	8.65881	0.536736	1
EAT34894.1	0.190477	11.5214	0.540261	1
XP_021704221.1	0.554703	9.63019	0.541504	1
EAT48421.1	0.177638	11.8653	0.543879	1
ABF18258.1	-0.163508	12.0907	0.545108	1
XP_021700501.1	-0.906442	8.95928	0.548942	1
EAT33042.1	0.60031	8.95806	0.548942	1
XP_011493398.1	0.600309	8.91253	0.548942	1
EAT39423.1	0.600299	9.08813	0.548942	1
sp|Q9NHW7.2|AQP_AEDAE	0.600297	9.24487	0.548942	1
ABF18299.1	0.600297	8.8156	0.548942	1
EAT34061.1	0.523629	9.65967	0.552398	1
XP_001654312.1	-0.867999	9.74333	0.553833	1
EAT39012.1	0.498962	9.65823	0.557458	1
EAT45904.1	0.498956	9.81718	0.557458	1
XP_001650130.2	0.264439	10.5146	0.560532	1
ABF18239.1	-0.146465	11.9482	0.561233	1
EAT34698.1	0.284338	10.4188	0.562623	1
EAT43846.1	0.318415	10.7542	0.56611	1
EAT36825.1	0.247831	10.8524	0.568582	1
ABF18056.1	-0.145869	12.1384	0.570656	1
EAT44084.1	-0.361024	9.76651	0.571862	1
EAT34395.1	-0.361022	9.79225	0.571862	1
EAT39417.1	-0.361009	9.81736	0.571862	1
EAT42353.1	0.120912	12.5777	0.580138	1
EAT37225.1	-0.794703	9.24536	0.581182	1
EAT35152.1	-0.794701	9.00341	0.581182	1
EAT48800.1	0.484967	9.0454	0.581182	1
XP_021701227.1	0.484961	9.08753	0.581182	1
EAT48506.1	0.484961	9.08729	0.581182	1
EAT36458.1	0.48496	9.31711	0.581182	1
EAT40195.1	0.484956	9.20665	0.581182	1
XP_021698210.1	0.234416	11.2888	0.583027	1
XP_001653462.1	0.278868	10.1837	0.584196	1
EAT40054.1	0.410223	9.88878	0.584952	1
XP_021712582.1	-0.348192	9.95993	0.584952	1
XP_021695012.1	-0.348188	10.0048	0.584952	1
EAT44921.1	-0.189403	11.4763	0.587725	1
EJY57354.1	0.297591	10.6606	0.591053	1
ABF18332.1	0.127639	12.2064	0.592613	1
EAT36211.1	0.503512	9.57151	0.596491	1
EAT34850.1	-0.336921	10.0042	0.596914	1
ABF18295.1	-0.336919	10.069	0.596914	1
XP_021709230.1	-0.851445	10.0028	0.598798	1
XP_021701092.1	-0.187447	11.4503	0.601476	1
EJY57568.1	0.247613	10.6876	0.602069	1
XP_001650058.1	0.275774	10.63	0.603465	1
EJY57843.1	-0.712552	9.3171	0.607377	1
ABF18413.1	0.546145	9.48306	0.607377	1
EAT42765.2	0.54614	9.12732	0.607377	1
EAT34216.1	0.546137	9.24364	0.607377	1
EAT36848.1	0.546132	9.57492	0.607377	1
XP_001658759.1	0.400256	9.3166	0.607377	1
EAT36844.1	0.400239	9.45117	0.607377	1
XP_001657476.1	0.400233	9.41909	0.607377	1
ABF18036.1	0.40023	9.08727	0.607377	1
EAT44704.1	0.342625	9.98007	0.607902	1
XP_021708584.1	0.342625	10.1493	0.607902	1
XP_021708585.1	0.342625	9.98007	0.607902	1
XP_021708586.1	0.342625	10.1493	0.607902	1
XP_021708591.1	0.342625	9.98007	0.607902	1
AAK77225.1	-0.125591	12.4197	0.608817	1
XP_021704425.1	-0.449581	9.84272	0.613711	1
CBF95613.1	0.125015	12.3005	0.615884	1
EAT41631.1	-0.395156	11.3597	0.618424	1
AAZ14892.1	0.261086	10.8307	0.620435	1
EAT42528.1	0.402675	9.12788	0.620922	1
EAT47728.1	0.110915	13.2155	0.622693	1
XP_021693701.1	-1.42838	8.54439	0.625038	1
XP_021701404.1	-1.42838	8.41858	0.625038	1
sp|Q16HW7.1|GNPI_AEDAE	1.16284	8.60287	0.625038	1
EAT44503.1	1.16283	8.41786	0.625038	1
EAT39951.1	1.16283	8.48231	0.625038	1
XP_001660595.1	1.16283	8.41762	0.625038	1
EAT45482.1	1.16283	8.54349	0.625038	1
EAT47259.1	1.16283	8.60262	0.625038	1
ABF18535.1	1.16283	8.60281	0.625038	1
EAT39699.1	1.16283	8.41752	0.625038	1
XP_021708791.1	1.16282	8.41764	0.625038	1
EAT41043.1	-0.503	9.2444	0.629209	1
EAT38467.1	0.467771	9.38451	0.629209	1
AAX84650.2	0.467765	9.45037	0.629209	1
EAT41302.1	0.467755	9.5743	0.629209	1
EAT42704.1	-0.143565	11.7473	0.634549	1
EAT34118.1	-0.302979	10.1086	0.636171	1
XP_001660978.1	-0.898967	9.12988	0.636839	1
EAT43522.1	0.400411	9.3513	0.63852	1
XP_001653877.1	0.246354	10.2436	0.644322	1
EAT43116.1	0.246315	10.3514	0.644322	1
XP_001654680.1	-0.163176	11.3333	0.644619	1
XP_001658537.1	-0.317938	10.0884	0.646394	1
EAT48747.1	-0.466563	9.35143	0.647766	1
EAT44775.1	0.405169	9.44973	0.647766	1
EAT37231.1	-0.304255	9.57461	0.647766	1
EAT33907.1	-0.304247	9.45087	0.647766	1
EAT35646.1	-0.304245	9.41845	0.647766	1
EAT38257.1	-0.304228	9.41839	0.647766	1
XP_021707384.1	-0.787476	9.24571	0.647998	1
JAN95304.1	-0.20345	10.7919	0.649219	1
ABF18249.1	-0.108001	12.2781	0.649454	1
XP_021708352.1	0.24828	10.5118	0.650788	1
EJY57527.1	-0.304719	9.35041	0.652599	1
XP_001651000.1	-0.0820433	13.0237	0.653956	1
XP_021703192.1	-0.200472	10.9484	0.65795	1
XP_021696757.1	0.517093	9.71409	0.663793	1
XP_001661804.1	0.517092	9.44953	0.663793	1
XP_001662345.2	0.517086	9.44936	0.663793	1
XP_021708503.1	0.517076	9.48088	0.663793	1
EAT37516.1	-0.437254	9.54507	0.663793	1
XP_021697209.1	-0.437254	9.54507	0.663793	1
XP_001651498.1	-0.29135	9.63234	0.663793	1
XP_021696322.1	-0.291346	9.38446	0.663793	1
XP_001660690.2	0.261397	11.1118	0.667629	1
EAT47334.1	0.134188	11.4082	0.669854	1
JAN95891.1	-1.42914	8.48288	0.670137	1
EJY57985.1	-1.43436	8.48278	0.670595	1
XP_001659185.1	-0.275605	10.3509	0.672203	1
EAT32824.1	0.230886	10.366	0.672203	1
ABF18314.1	0.230852	10.4976	0.672203	1
EAT47006.1	1.16899	8.48226	0.672347	1
EAT41046.1	0.45784	9.63092	0.677818	1
JAN94813.1	0.457836	9.48083	0.677818	1
XP_021698057.1	-0.413121	9.51381	0.677818	1
EJY58124.1	-0.28064	9.57355	0.677818	1
EAT40512.1	-0.280635	9.63168	0.677818	1
JAN95365.1	-0.280632	9.60275	0.677818	1
ABM68613.1	-0.209356	10.9159	0.680716	1
XP_021696841.1	-0.163601	11.6836	0.680811	1
XP_021701966.1	0.45759	9.60156	0.682392	1
XP_021696014.1	-0.162862	11.2835	0.68482	1
ABF18453.1	-0.196462	11.0676	0.686673	1
XP_021701967.1	0.457386	9.60156	0.686703	1
EAT40679.1	-1.02569	8.6599	0.687547	1
EAT34552.1	-1.02568	8.71431	0.687547	1
XP_001650362.2	-1.02568	8.76685	0.687547	1
XP_011493352.2	-1.02567	8.71404	0.687547	1
EAT33522.1	-1.02567	8.60294	0.687547	1
XP_021699001.1	0.73712	8.60244	0.687547	1
XP_001647846.1	0.737116	8.65893	0.687547	1
XP_001658605.1	0.737116	8.7137	0.687547	1
XP_021709147.1	0.408183	9.65859	0.690226	1
EAT32763.1	0.40818	9.74023	0.690226	1
XP_001661879.1	0.408172	9.81774	0.690226	1
EAT35829.1	0.408168	9.65828	0.690226	1
ABF18379.1	-0.271579	9.79293	0.690226	1
XP_021707377.1	-0.271898	9.79212	0.693456	1
EAT42685.1	0.365945	9.91416	0.701304	1
XP_021704310.1	-0.263863	9.63067	0.701304	1
AAL76026.1	0.126002	11.8846	0.702016	1
EAT45121.1	0.12703	12.2827	0.707454	1
XP_001655223.1	-1.43776	8.60387	0.71111	1
XP_021712717.1	0.329578	9.76528	0.711275	1
EAT42991.1	-0.162483	10.7273	0.714179	1
EAT42988.1	-0.162485	10.7273	0.714272	1
XP_021694536.1	-0.162485	10.7273	0.714312	1
EAT42987.1	-0.162488	10.7273	0.714451	1
EAT44551.1	0.196107	10.7917	0.72023	1
XP_021694542.1	0.297937	10.0684	0.720312	1
EAT47998.1	-0.162273	10.8553	0.721415	1
XP_021708362.1	0.208408	10.7661	0.722447	1
XP_011493072.1	-0.284305	10.3849	0.725375	1
EAT48169.1	0.184902	10.8041	0.726369	1
JAN94929.1	-0.820827	8.76655	0.726618	1
ABF18368.1	-0.820821	8.81725	0.726618	1
ABF18339.1	-0.820821	8.91387	0.726618	1
EAT42402.1	-0.820817	9.00444	0.726618	1
ABF18087.1	0.521977	8.76601	0.726618	1
XP_001663759.1	0.521971	8.65847	0.726618	1
XP_021709144.1	0.521971	8.71307	0.726618	1
EAT41886.1	0.521967	9.04719	0.726618	1
EAT38810.1	0.521967	8.86573	0.726618	1
XP_001648904.1	0.521967	8.95921	0.726618	1
EAT47004.1	0.52196	8.91335	0.726618	1
EAT45955.1	0.521959	9.00394	0.726618	1
XP_021693776.1	0.521959	8.7659	0.726618	1
EAT40390.1	0.52199	8.91324	0.726912	1
EAT38474.1	-0.246136	10.0038	0.728552	1
EAT32393.1	-0.246135	10.0257	0.728552	1
XP_021698972.1	-0.246132	10.0684	0.728552	1
EAT46000.1	0.245451	10.0668	0.736105	1
EAT32919.1	-0.0791779	12.2495	0.739283	1
XP_021711397.1	-0.198949	11.0681	0.742154	1
EAT36141.1	0.223503	9.95726	0.743063	1
EAT47096.1	0.203769	10.2813	0.749499	1
XP_021706364.1	0.203759	10.2813	0.749499	1
EAT40153.1	0.123782	11.1305	0.750575	1
ABF18105.1	-0.695563	8.86567	0.753968	1
XP_001650481.1	-0.695562	8.81665	0.753968	1
XP_001664139.2	-0.695553	8.86602	0.753968	1
EAT40572.1	-0.695553	8.95919	0.753968	1
EAT45539.1	0.390754	9.04679	0.753968	1
EAT41184.1	0.390749	8.95857	0.753968	1
XP_001655376.1	0.39074	9.08836	0.753968	1
XP_021703267.1	0.39074	9.04647	0.753968	1
EJY57385.1	0.390735	9.04665	0.753968	1
JAN95248.1	0.390735	9.20787	0.753968	1
EAT34841.1	0.185933	10.2252	0.755475	1
EAT38860.1	0.391523	9.12963	0.762122	1
XP_021694176.1	-0.825118	8.71396	0.764817	1
EAT38149.1	-0.825182	8.71396	0.765543	1
ABF18134.1	-0.224645	10.3864	0.766251	1
XP_021697105.1	0.120517	10.9887	0.770197	1
EAT45377.1	-0.808967	8.95989	0.771027	1
XP_001651903.1	-0.0470186	13.311	0.771806	1
ABF18325.1	0.302016	9.16857	0.774482	1
sp|Q16MK2.1|EIF3J_AEDAE	0.302016	9.08791	0.774482	1
XP_001656332.2	0.302014	9.12901	0.774482	1
XP_021700286.1	0.302006	9.00269	0.774482	1
XP_021709456.1	-0.219799	10.3338	0.775721	1
ABF18261.1	0.117808	10.3144	0.780045	1
XP_001661866.1	-0.108311	10.4504	0.784129	1
XP_001648832.1	-0.110323	10.5286	0.787995	1
EAT45022.1	-0.549434	9.2452	0.790601	1
ABF18109.1	-0.549434	9.2075	0.790601	1
XP_021699822.1	-0.549434	9.12911	0.790601	1
ABF18040.1	-0.549434	9.04588	0.790601	1
XP_001656102.1	-0.54943	9.24502	0.790601	1
XP_021699844.1	0.237907	9.1681	0.790601	1
EAT48142.1	0.237902	9.20671	0.790601	1
EAT41016.1	0.237899	9.24437	0.790601	1
EAT38265.1	0.237899	9.12824	0.790601	1
ABF18426.1	0.237889	9.20642	0.790601	1
EAT37297.1	-0.112083	10.6882	0.798533	1
XP_021693283.1	-0.11144	10.559	0.800822	1
EJY57847.1	-0.115337	11.4898	0.801231	1
EAT43346.1	0.235625	9.08703	0.801861	1
ABF18382.1	0.335271	9.45069	0.803699	1
EAT48216.1	0.189383	9.04464	0.803699	1
EAT41558.1	0.189365	9.38522	0.803699	1
XP_021705457.1	0.189365	9.38537	0.803699	1
XP_021703857.1	0.189364	9.28051	0.803699	1
XP_001658431.1	0.189364	9.12762	0.803699	1
XP_001662411.1	-0.115339	10.7807	0.807439	1
EAT47392.1	0.396937	8.91284	0.808086	1
EAT46676.1	-0.117055	10.856	0.81107	1
EAT41889.1	-0.117387	10.7937	0.813256	1
XP_021697315.1	-0.320043	9.45157	0.814614	1
JAN95102.1	-0.320042	9.35132	0.814614	1
EAT32383.1	-0.320039	9.35151	0.814614	1
ABF18322.1	0.283827	9.48238	0.814614	1
EAT37171.1	-0.157705	9.2801	0.814614	1
ABF18131.1	-0.157704	9.38526	0.814614	1
XP_001649117.1	-0.157704	9.41854	0.814614	1
EAT35272.1	0.144908	10.6715	0.818715	1
JAN95319.1	0.112608	12.1202	0.820338	1
XP_001660626.1	0.405174	9.57389	0.823892	1
CBL86348.1	0.405166	9.34997	0.823892	1
EAT36241.1	-0.158338	9.54446	0.823892	1
ABF18071.1	-0.158336	9.54415	0.823892	1
EAT44291.1	-0.15833	9.57432	0.823892	1
EAT47850.1	-0.114598	11.352	0.82538	1
EAT34400.1	-0.123057	10.9938	0.826182	1
EAT36523.1	0.353986	9.68714	0.831905	1
JAN95904.1	0.35397	9.41692	0.831905	1
XP_021695780.1	-0.158857	9.6877	0.831905	1
ABF18094.1	-0.158851	9.57387	0.831905	1
EAT37761.1	0.311299	9.60177	0.838917	1
EAT42009.1	0.311297	9.54251	0.838917	1
EAT35549.1	0.311289	9.81732	0.838917	1
EAT35677.1	0.311289	9.60168	0.838917	1
XP_001658896.1	0.275167	9.81715	0.845121	1
XP_001659895.1	0.275162	9.60094	0.845121	1
EAT44660.1	0.275159	9.71321	0.845121	1
XP_021709258.1	0.275153	9.8165	0.845121	1
EAT45945.1	0.0730673	11.9239	0.847239	1
EAT44101.1	-0.0723527	11.1379	0.848901	1
ABF18348.1	0.0989291	11.0024	0.849147	1
EAT45313.1	0.244169	9.89	0.85066	1
EAT48532.1	0.244162	9.81642	0.85066	1
AAX85203.1	0.217292	9.98215	0.855645	1
XP_021697685.1	0.217257	9.88901	0.855645	1
EAT36623.1	-0.160265	9.88968	0.855645	1
EAT43396.1	0.193731	9.95819	0.860163	1
JAN95184.1	-0.160515	9.91331	0.860163	1
XP_001664110.1	-0.160509	9.93619	0.860163	1
XP_021707340.1	0.172933	9.98082	0.864283	1
XP_001657170.1	0.17292	10.1089	0.864283	1
XP_021704286.1	-0.160732	10.068	0.864283	1
AAX54868.1	-0.112027	11.4286	0.86795	1
ABF18116.1	-0.16107	10.1289	0.871538	1
XP_001656515.2	0.137866	10.207	0.871538	1
XP_001655316.1	0.13785	10.087	0.871538	1
EAT46673.1	0.137849	10.0449	0.871538	1
XP_021698264.1	-0.161237	10.2817	0.874756	1
EAT41371.1	0.122967	10.2631	0.874756	1
EAT40025.1	0.122945	10.2069	0.874756	1
AAL76014.1	0.122926	10.2995	0.874756	1
ABF18316.1	0.12291	10.2813	0.874756	1
EJY58037.1	-0.161502	10.3005	0.87597	1
EJY57838.1	-0.0685146	11.9793	0.877457	1
XP_001657771.2	-0.161405	10.1881	0.877969	1
ABF18372.1	0.137413	9.95635	0.880958	1
XP_001660544.1	-0.161616	10.3344	0.883132	1
EAT41383.1	0.0858679	10.3336	0.883132	1
EAT45279.1	0.129203	10.4341	0.885572	1
JAN95611.1	-0.314696	9.38576	0.887438	1
EAT45033.2	0.117793	10.498	0.887866	1
ABF18038.1	0.0660821	10.4671	0.887866	1
XP_001658987.1	0.0660614	10.2422	0.887866	1
EAT36007.1	-0.161989	10.4507	0.888903	1
EAT44269.1	0.14413	10.5429	0.894003	1
EAT35834.1	-0.0603825	10.6179	0.894003	1
sp|Q1HQU2.1|RL5_AEDAE	0.14409	10.6323	0.895768	1
AAL76016.1	0.0751623	11.8765	0.89653	1
ABF18037.1	-0.0589527	11.6923	0.89958	1
EAT35231.1	0.0897698	10.6599	0.900239	1
EAT33155.1	0.114506	10.7135	0.90158	1
EAT41987.1	0.111168	11.6374	0.908789	1
EAT41988.1	0.111168	11.6374	0.908813	1
EAT41992.1	0.111168	11.6374	0.908823	1
XP_001652301.1	0.0756068	10.9598	0.910437	1
AAL76033.1	-0.0947999	11.078	0.916444	1
XP_021712908.1	0.0474836	11.0781	0.916829	1
AAL76019.1	0.073446	11.0126	0.916919	1
AAX54869.1	-0.0878922	11.0903	0.918456	1
EAT37381.1	0.0496412	10.9461	0.920299	1
XP_001655016.1	-0.0433267	11.3536	0.922944	1
EAT47691.1	-0.0902434	11.025	0.924829	1
AAL76027.1	0.0384507	11.6776	0.931099	1
EAT40089.1	-0.0311411	11.6602	0.934988	1
ABF18169.1	0.059885	11.504	0.953531	1
EAT35800.1	0.0271023	12.4238	0.970402	1
XP_001651256.1	-1.93638	8.35172	1	1
XP_001647928.1	-1.93638	8.41907	1	1
EAT37810.1	-1.93638	8.41907	1	1
EAT38617.1	1.81688	8.48322	1	1
XP_021705073.1	1.81688	8.3515	1	1
XP_021705723.1	1.81688	8.35157	1	1
EAT43461.1	1.81687	8.35147	1	1
XP_001651548.1	1.81687	8.35137	1	1
XP_021692927.1	1.81687	8.35137	1	1
XP_021711761.1	1.81687	8.48297	1	1
EAT45293.1	-0.64919	8.60296	1	1
XP_021712996.1	-0.64919	8.48209	1	1
EAT44346.1	-0.649188	8.65976	1	1
XP_021712088.1	-0.649188	8.54369	1	1
XP_011493541.1	-0.649187	8.60294	1	1
EAT39249.1	-0.649183	8.48244	1	1
XP_021693222.1	-0.649182	8.60304	1	1
XP_001650131.1	-0.649182	8.65986	1	1
XP_021700506.1	-0.649182	8.48237	1	1
XP_001653775.1	-0.64918	8.65983	1	1
AAL76031.1	-0.649178	8.96046	1	1
XP_001663804.1	0.364802	8.48201	1	1
EAT39880.1	0.364798	8.48191	1	1
XP_021696324.1	0.364798	8.48191	1	1
XP_021696326.1	0.364798	8.48191	1	1
EAT47566.1	0.364796	8.54352	1	1
EAT42790.1	0.364789	8.81756	1	1
EAT47922.1	-0.4485	8.91331	1	1
EAT34769.1	-0.448499	9.0038	1	1
XP_001652180.1	-0.448495	8.95946	1	1
EAT36500.1	-0.448494	8.95939	1	1
EAT35199.1	-0.44849	8.86567	1	1
XP_001663436.1	-0.448487	8.9135	1	1
ABF18063.1	0.145485	8.9593	1	1
EAT46434.1	0.145484	8.91312	1	1
XP_001658796.1	0.145483	8.81661	1	1
EAT45962.1	0.14548	8.86548	1	1
XP_021706950.1	0.14548	8.91293	1	1
EAT33995.1	-0.39989	8.95895	1	1
XP_021700093.1	-0.399886	9.00328	1	1
ABF18351.1	-0.399882	9.04676	1	1
EAT33884.1	-0.399878	9.04679	1	1
XP_001663059.1	-0.399876	9.1298	1	1
EAT44923.1	-0.399873	9.00338	1	1
EAT43014.1	0.092464	9.16923	1	1
XP_021696765.1	0.092452	9.3869	1	1
ABF18030.1	0.0924501	8.95846	1	1
EAT36116.1	0.0924476	8.81585	1	1
ABF18421.1	0.0924444	9.0881	1	1
XP_001657268.1	0.0924431	9.16904	1	1
EAT34441.1	0.0924374	9.04643	1	1
EAT40854.1	-0.101267	10.3339	1	1
XP_001652766.1	-0.101267	10.3339	1	1
ABF18080.1	-0.101255	10.3857	1	1
EAT36197.1	-0.101253	10.4996	1	1
XP_001655960.1	0.0929216	9.60166	1	1
EAT33452.1	-0.365501	9.24514	1	1
XP_021710146.1	-0.365499	9.24543	1	1
sp|Q17DT0.1|UBA5_AEDAE	-0.365497	9.0031	1	1
EAT42136.1	-0.365488	9.08797	1	1
XP_021702339.1	-0.365488	9.08797	1	1
EAT37748.1	-0.365488	9.04631	1	1
EAT44603.1	-0.365485	9.24514	1	1
CAX86519.1	-0.365479	9.28165	1	1
XP_011493344.1	-0.365471	9.08827	1	1
EAT39300.1	0.0549548	9.04601	1	1
ABF18345.1	0.054954	9.16811	1	1
EAT48628.1	0.0549471	9.20707	1	1
ABF18297.1	0.0549471	9.12858	1	1
ABM68579.1	0.131875	9.95951	1	1
EAT42473.1	-0.0631108	9.84148	1	1
AAK70900.1	-0.0631007	9.79149	1	1
EAT42834.1	-0.0955107	10.3524	1	1
ABF18352.1	-0.0954944	10.2812	1	1
XP_001663344.1	-0.0954898	10.3349	1	1
EAT38068.1	-0.0954862	10.3168	1	1
EAT37053.1	-0.0954825	10.2628	1	1
XP_001662952.2	0.0367273	10.352	1	1
XP_021702087.1	0.0819308	10.0244	1	1
XP_021702823.1	0.0818921	10.067	1	1
EAT37155.1	-0.080108	9.95828	1	1
XP_021711286.1	-0.0800809	10.1087	1	1
XP_001654260.2	0.223537	9.24213	1	1
EAT34490.1	0.150484	8.86576	1	1
EAT36967.1	0.65903	8.41811	1	1
EAT41205.1	-0.106125	10.2968	1	1
ABF18389.1	-0.0524899	10.56	1	1
XP_001654296.1	-0.0524738	10.5892	1	1
XP_001657084.1	0.00558259	10.5601	1	1
ABF18341.1	0.151336	9.51404	1	1
ABF18241.1	0.151325	9.45068	1	1
XP_021701307.1	0.00539325	9.28031	1	1
EJY57423.1	-0.0985325	10.2248	1	1
EAT44797.1	-0.0516263	10.936	1	1
ABF18075.1	0.0883286	10.6456	1	1
XP_001662665.1	-0.0121032	10.6464	1	1
ABF18317.1	0.0801733	10.6735	1	1
EAT37557.1	-0.0214899	11.3171	1	1
XP_001655586.1	-0.0293347	11.4194	1	1
EAT38206.1	-0.051336	10.9589	1	1
EAT48729.1	-0.0322877	11.9794	1	1
EAT35332.2	-1.93692	8.60412	1	1
XP_021704283.1	-0.921744	8.48289	1	1
XP_001661102.1	-0.920882	8.48317	1	1
XP_021699725.1	-0.917553	8.35122	1	1
XP_001659506.1	-0.917551	8.60358	1	1
XP_001658238.1	-0.917549	8.48288	1	1
XP_021700616.1	-0.917546	8.54455	1	1
EAT46103.1	-0.917544	8.41858	1	1
XP_021703946.1	-0.917544	8.41858	1	1
XP_001655818.2	-0.917543	8.66039	1	1
XP_001659424.1	-0.917542	8.48261	1	1
EAT37275.1	-0.917541	8.41859	1	1
XP_021698814.1	-0.917541	8.35121	1	1
XP_021698816.1	-0.917541	8.35121	1	1
XP_001658950.2	-0.917536	8.48286	1	1
EAT46279.1	-0.916284	8.41837	1	1
XP_021710738.1	0.662957	8.48276	1	1
EAT47252.1	0.659679	8.48268	1	1
EJY57890.1	0.659679	8.41831	1	1
XP_021697183.1	0.659679	8.48268	1	1
EAT38836.1	0.659678	8.35074	1	1
ABF18355.1	0.659675	8.41821	1	1
XP_001652456.1	0.659675	8.41824	1	1
EAT39099.1	0.659674	8.41818	1	1
EAT34251.1	0.659672	8.35091	1	1
XP_001652782.1	0.659672	8.6602	1	1
XP_001657967.2	0.658588	8.48275	1	1
ABF18474.1	-0.522533	8.86645	1	1
XP_021698601.1	-0.522529	8.60266	1	1
XP_001658907.1	-0.522526	8.71396	1	1
EAT42054.1	-0.522526	8.8665	1	1
XP_021699560.1	-0.522526	8.8665	1	1
XP_001653210.1	-0.522524	8.71398	1	1
EAT37706.1	-0.522522	8.81706	1	1
EAT45232.1	-0.448716	8.76568	1	1
ABF18029.1	-0.339877	9.35209	1	1
JAN95348.1	-0.339873	9.31705	1	1
XP_021694877.1	-0.33987	9.48443	1	1
EAT43669.1	-0.33987	9.24442	1	1
EAT33643.1	-0.339859	9.2813	1	1
EAT44686.1	0.24204	9.5734	1	1
ABF18328.1	0.24204	9.44988	1	1
EAT46263.1	0.226294	8.86599	1	1
ABF18269.1	0.226291	8.76626	1	1
XP_001651530.1	0.226291	8.71343	1	1
CBL74927.1	0.226291	8.71365	1	1
XP_001662676.2	0.22629	8.91371	1	1
EAT32422.1	0.22629	8.81709	1	1
EAT36321.1	0.22629	8.81709	1	1
EAT39358.1	0.226288	8.91366	1	1
XP_001654308.1	0.226287	8.76629	1	1
EAT34203.1	0.226286	8.8168	1	1
XP_021694733.1	0.226285	8.76614	1	1
EAT34456.1	0.226285	8.76614	1	1
XP_021695290.1	0.226285	8.8169	1	1
ABF18265.1	0.207438	9.74085	1	1
XP_021709260.1	0.207428	9.5726	1	1
XP_021709262.1	0.207428	9.5726	1	1
EAT47886.1	0.207428	9.60217	1	1
XP_021693683.1	0.207427	9.63094	1	1
XP_001648452.3	0.207425	9.65925	1	1
XP_001648422.1	-0.157707	9.12792	1	1
EAT32858.1	-0.156929	9.31676	1	1
XP_011493288.2	-0.156924	9.35166	1	1
XP_021703749.1	-0.156924	9.12786	1	1
XP_001657492.2	-0.156924	9.24385	1	1
ABF18397.1	-0.15692	9.31668	1	1
XP_021709354.1	-0.156917	9.31644	1	1
AAV69399.1	-0.156912	9.45162	1	1
EAT45312.1	-0.156441	9.28102	1	1
XP_021713031.1	-0.15624	9.38544	1	1
EJY58088.1	-0.155933	9.12882	1	1
EAT36000.1	-0.155928	9.24479	1	1
XP_001651544.1	-0.155926	9.16835	1	1
EAT33861.1	-0.155926	9.16822	1	1
EJY58072.1	-0.155925	9.1685	1	1
EAT37505.1	-0.155923	9.28149	1	1
EAT43299.1	-0.155923	9.20685	1	1
XP_021694927.1	-0.154725	9.16868	1	1
XP_001658058.1	-0.154626	9.00306	1	1
EAT42283.1	-0.154621	9.12919	1	1
EAT32712.1	-0.154615	9.003	1	1
EAT32924.1	-0.154615	9.08826	1	1
EJY58153.1	0.153393	9.73955	1	1
ABF18446.1	-0.15282	9.04673	1	1
EAT36155.2	-0.152819	9.04698	1	1
EAT40122.1	-0.152817	8.81627	1	1
XP_001659807.1	-0.152808	9.04679	1	1
XP_001657982.1	-0.152801	8.86538	1	1
XP_021694943.1	-0.152801	8.86538	1	1
ABF18300.1	-0.151556	8.8654	1	1
EAT35079.1	0.151311	9.45101	1	1
EAT40811.1	-0.150209	8.91359	1	1
XP_001657106.1	-0.150204	8.81701	1	1
EAT44083.1	-0.150204	8.86615	1	1
XP_021705972.1	-0.150203	8.86621	1	1
EAT38507.1	-0.150202	9.00426	1	1
EAT38865.1	-0.150201	8.91301	1	1
EAT47512.1	-0.150201	8.81699	1	1
EAT34935.1	-0.150194	8.81714	1	1
XP_021695373.1	-0.150193	8.71348	1	1
XP_021698998.1	-0.150192	8.7135	1	1
EAT48366.1	-0.150183	9.00419	1	1
EAT35575.1	-0.146633	8.9585	1	1
EAT39402.1	-0.146046	8.54347	1	1
XP_021710339.1	-0.146046	8.76677	1	1
EAT48077.1	-0.146036	8.5434	1	1
EAT45341.1	-0.146036	8.91396	1	1
XP_001660168.1	-0.146035	8.86664	1	1
EAT36609.1	-0.146035	8.714	1	1
EAT34983.1	-0.146035	8.65932	1	1
EAT44088.2	-0.146035	8.714	1	1
XP_001654614.1	-0.146035	8.714	1	1
XP_021712861.1	-0.146035	8.714	1	1
XP_021701711.1	-0.146035	8.76673	1	1
XP_021701712.1	-0.146035	8.76673	1	1
EAT42925.1	-0.146035	8.714	1	1
EAT40109.1	-0.146035	8.54343	1	1
ABF18496.1	-0.146033	8.71403	1	1
XP_001654894.1	-0.146029	8.81771	1	1
XP_021693887.1	-0.146028	8.71386	1	1
XP_001654929.2	-0.146026	8.65942	1	1
XP_001657813.1	-0.141701	8.54308	1	1
XP_001658306.1	-0.141693	8.71403	1	1
EAT35120.1	-0.140943	8.60214	1	1
XP_021697403.1	-0.138364	8.48218	1	1
XP_001657203.2	-0.138361	8.41805	1	1
XP_001654062.1	-0.138358	8.41822	1	1
EAT46911.1	-0.138356	8.54411	1	1
XP_021699471.1	-0.138356	8.60305	1	1
EAT45746.1	-0.138356	8.60308	1	1
EAT36630.1	-0.138354	8.4824	1	1
XP_021701994.1	-0.138352	8.41816	1	1
XP_021698953.1	-0.138352	8.41816	1	1
XP_021696766.1	-0.138352	8.71454	1	1
XP_001659136.1	-0.138351	8.65987	1	1
XP_021711561.1	-0.138351	8.54402	1	1
EAT43828.1	-0.138345	8.7671	1	1
XP_021694614.1	-0.137881	8.5439	1	1
EAT39093.1	-0.137626	8.48204	1	1
ABF18293.1	-0.133108	8.60246	1	1
XP_021696485.1	-0.127785	8.48229	1	1
EAT33400.1	-0.121872	8.65928	1	1
EAT33964.1	0.120702	9.63217	1	1
XP_021704810.1	0.120701	9.60343	1	1
EAT33097.1	0.120685	9.60325	1	1
XP_021702258.1	-0.119518	8.35135	1	1
EAT33239.1	-0.119514	8.41873	1	1
CBM38458.1	-0.119511	8.3514	1	1
XP_001657115.1	-0.119511	8.41847	1	1
ABF18315.1	-0.119511	8.4185	1	1
EAT38757.1	-0.11951	8.35146	1	1
EAT39593.1	-0.11951	8.35146	1	1
XP_021698823.1	-0.11951	8.66059	1	1
EAT36407.1	-0.119506	8.54453	1	1
ABF18459.1	-0.119506	8.41862	1	1
XP_021709079.1	-0.119506	8.35137	1	1
XP_021698252.1	-0.119506	8.35137	1	1
XP_021710626.1	-0.119506	8.35134	1	1
XP_001661529.1	-0.119363	8.41837	1	1
EAT48083.1	0.1131	9.95903	1	1
AAL85622.1	0.0965747	9.93536	1	1
ABF18406.1	0.0965552	9.95804	1	1
ABF18498.1	0.0955107	9.60253	1	1
EAT35255.1	0.0955095	9.96161	1	1
ABF18068.1	-0.0845639	10.1085	1	1
EAT38719.1	-0.0845574	10.0668	1	1
XP_021709649.1	-0.0845405	10.0025	1	1
AAA29350.1	0.0798182	10.6453	1	1
EAT39995.1	-0.0750924	9.98143	1	1
XP_001656254.2	0.0744126	9.74067	1	1
EAT46272.1	0.0744081	9.54298	1	1
ABF18456.1	0.0744061	9.6868	1	1
ABF18244.1	-0.0694821	9.93631	1	1
EJY57569.1	-0.0694695	9.98202	1	1
XP_001649392.1	0.0688269	10.0019	1	1
XP_001650303.1	0.0688087	10.2641	1	1
XP_021693915.1	0.0687884	9.86345	1	1
EAT40797.1	-0.0686192	9.91395	1	1
EAT48502.1	-0.0593505	10.9913	1	1
EAT45913.1	0.0570369	10.2449	1	1
XP_021697424.1	0.0564959	9.71315	1	1
XP_001652085.2	0.0501363	10.7915	1	1
EAT44795.1	0.0491732	10.4976	1	1
ABF18138.1	-0.048084	10.3847	1	1
XP_021707683.1	-0.0473741	9.68635	1	1
XP_011493540.1	-0.0473722	9.71412	1	1
XP_001648600.1	-0.0473665	9.68699	1	1
XP_001658262.2	-0.0473646	9.81796	1	1
ATJ03455.1	0.0463832	10.2065	1	1
XP_021702288.1	-0.0433067	10.2797	1	1
XP_001663924.1	-0.0433042	10.2238	1	1
ABF18338.1	0.0410947	9.8662	1	1
ABF18141.1	0.0410745	9.81695	1	1
EAT47221.1	-0.0391573	10.9612	1	1
EAT43013.1	-0.037536	9.57343	1	1
XP_011493355.1	-0.0375215	9.57348	1	1
EAT46778.1	-0.0375177	9.54328	1	1
ABF18088.1	-0.0375084	9.71442	1	1
EAT43596.1	-0.0375083	9.57266	1	1
EAT40558.1	-0.0374963	9.68728	1	1
AAK95365.1	-0.0372523	11.3669	1	1
XP_021703285.1	-0.0337531	11.2076	1	1
EAT44852.1	-0.0324836	10.0648	1	1
ABF18417.1	-0.0324652	10.3517	1	1
EAT37898.1	-0.0324525	10.3685	1	1
XP_021713405.1	0.0280387	10.6308	1	1
EAT40535.1	-0.0279859	9.6029	1	1
ABF18438.1	0.0276951	9.91318	1	1
EAT38824.1	0.0276831	9.8415	1	1
XP_021705712.1	0.0270271	9.35173	1	1
EAT47399.1	0.0270259	9.24435	1	1
EAT48215.1	-0.0258532	9.63199	1	1
XP_011493765.2	-0.0233279	11.0681	1	1
XP_021704417.1	-0.0227282	9.68734	1	1
AAD27666.1	-0.0197473	11.7602	1	1
EAT36850.1	0.0159381	9.76454	1	1
EAT44546.1	0.0159372	10.0473	1	1
EAT44176.1	0.0159291	10.0253	1	1
XP_021706540.1	0.0158242	10.7667	1	1
XP_021712017.1	-0.0140788	11.9262	1	1
EAT42207.1	-0.013804	10.2448	1	1
XP_021708504.1	0.0130422	12.6341	1	1
EAT42439.1	-0.0120255	10.1084	1	1
EAT47301.1	-0.0119716	10.9358	1	1
EAT45917.1	-0.0118512	11.8356	1	1
EAT34058.1	-0.011802	9.48293	1	1
AAD17916.1	-0.0117975	9.57433	1	1
JAN95820.1	0.0114719	10.7664	1	1
XP_001659196.2	-0.00941428	11.5613	1	1
sp|O16109.2|VATA_AEDAE	-0.00884011	11.981	1	1
XP_021696006.1	0.0080059	9.20633	1	1
XP_001652300.1	0.00795988	9.20633	1	1
JAN95909.1	0.00542624	9.2803	1	1
XP_001657983.1	0.00541357	9.16709	1	1
AAV48760.1	0.00541044	9.45106	1	1
EAT32846.1	0.00539788	11.8719	1	1
EAT41427.1	0.00505932	11.3255	1	1
XP_021711366.1	-0.00372589	10.0246	1	1
XP_001652828.1	-0.00372276	10.1292	1	1
XP_021696822.1	-0.000779903	10.3998	1	1
EAT37956.1	0	8.54523	1	1
JAN95714.1	0	8.35194	1	1
XP_021696193.1	0	8.54523	1	1
